# Supplementary material for: Dataset of differentially accumulated proteins in Mucor strains representative of four species grown on synthetic potato dextrose agar medium and a cheese mimicking medium
Source: Data Brief. 2017 Feb 7;11:214–20. doi: 10.1016/j.dib.2017.02.003 (PMC5328686; doi:10.1016/j.dib.2017.02.003)
Supplement: Supplementary material [file mmc1.zip]

Archive with 7 entries (7 files):
- coi_disclosure_EC.pdf
- coi_disclosure_JLJ.pdf
- coi_disclosure_SA.pdf
- coi_disclosure_SM.pdf
- coi_disclosure_SMS.pdf
- coi_disclosure_VP.pdf
- coi_disclosure_BB.pdf
