# Supplementary material for: Dataset of differentially accumulated proteins in Mucor strains representative of four species grown on synthetic potato dextrose agar medium and a cheese mimicking medium
Source: Data Brief. 2017 Feb 7;11:214–20. doi: 10.1016/j.dib.2017.02.003 (PMC5328686; doi:10.1016/j.dib.2017.02.003)
Supplement: Supplementary file 2 — Supplementary material [file mmc2.xlsx]

## Sheet: Sup Table 1 UP PDA 1,6
Spot_id	Accession	Blast accession	Blast description	Score	Mass	Coverage	#peptides	Anova (p)	Fold	Average Normalised Volumes		Homology Saccharomyces cerevisiae	Score
		SWISSPROT	UNIPROT							PDA	CA		Homology
53	jgi|Mucci2|112650|Genemark1.8413_g	gi|51701707|sp|O93918.1	PYC_ASPTE: Pyruvate carboxylase; Pyruvic carboxylase	125.94	129846	3.64407	4	3.663e-07	3.6	1874000	520600	PYC2: Pyruvate carboxylase isoform, cytoplasmic enzyme that converts pyruvate to oxaloacetate	63
55	jgi|Mucci2|112650|Genemark1.8413_g	gi|51701707|sp|O93918.1	PYC_ASPTE: Pyruvate carboxylase; Pyruvic carboxylase	303.179	129846	7.37288	8	9.373e-09	4.7	7746000	374800	PYC2: Pyruvate carboxylase isoform, cytoplasmic enzyme that converts pyruvate to oxaloacetate	63
58	jgi|Mucci2|108684|Genemark1.4447_g	gi|51701713|sp|Q9HES8.1	PYC_ASPNG: Pyruvate carboxylase; Pyruvic carboxylase	233	129448	7.9932	8	1.214e-06	2.7	9265000	345500	PYC2: Pyruvate carboxylase isoform, cytoplasmic enzyme that converts pyruvate to oxaloacetate	63
61	jgi|Mucci2|108684|Genemark1.4447_g	gi|51701713|sp|Q9HES8.1	PYC_ASPNG: Pyruvate carboxylase; Pyruvic carboxylase	277.387	129448	7.7381	8	6.395e-07	3.7	553600	149800	PYC2: Pyruvate carboxylase isoform, cytoplasmic enzyme that converts pyruvate to oxaloacetate	63
133	jgi|Mucci2|127537|gw1.01.1747.1	gi|74670431|sp|Q4WLN1.1	ACON_ASPFU: Aconitate hydratase, mitochondrial; Aconitase	250.863	80929.1	9.93197	6	1.082e-08	3.3	3644000	1119000	ACO1: Aconitase, required for the tricarboxylic acid (TCA) cycle and also independently required for mitochondrial genome maintenance	72
135	jgi|Mucci2|127537|gw1.01.1747.1	gi|74670431|sp|Q4WLN1.1	ACON_ASPFU: Aconitate hydratase, mitochondrial; Aconitase	218.057	80929.1	11.2925	7	5.434e-11	6.1	5818000	948800	ACO1: Aconitase, required for the tricarboxylic acid (TCA) cycle and also independently required for mitochondrial genome maintenance	72
137	jgi|Mucci2|112170|Genemark1.7933_g	gi|74670431|sp|Q4WLN1.1	ACON_ASPFU: Aconitate hydratase, mitochondrial; Aconitase	346.765	85366.1	10.567	9	1.536e-11	4.6	3495000	756100	ACO1: Aconitase, required for the tricarboxylic acid (TCA) cycle and also independently required for mitochondrial genome maintenance	72
178	jgi|Mucci2|112584|Genemark1.8347_g	gi|121735073|sp|Q0CDB3.1	AMPP1_ASPTN: Probable Xaa-Pro aminopeptidase P (AMPP)	46.95	66659.9	6.1157	3	4.393e-05	2.3	428000	187000	FRA1: Protein involved in negative regulation of transcription of iron regulon	39
216	jgi|Mucci2|109365|Genemark1.5128_g	gi|189027294|sp|A8NR45.1	ACEA_COPC7: Isocitrate lyase (ICL; Isocitrase)	74.46	59424.8	4.62963	2	3.143e-07	4.2	1966000	466700	ICL1: Isocitrate lyase, catalyzes the formation of succinate and glyoxylate from isocitrate, a key reaction of the glyoxylate cycle	55
217	jgi|Mucci2|108878|Genemark1.4641_g	gi|52783197|sp|Q753M0.1	PCKA_ASHGO: Phosphoenolpyruvate carboxykinase [ATP]	106.313	62674.1	6.32689	4	7.242e-05	1.9	1354000	731700	PCK1: Phosphoenolpyruvate carboxykinase, key enzyme in gluconeogenesis	66
218	jgi|Mucci2|109365|Genemark1.5128_g	gi|189027294|sp|A8NR45.1	ACEA_COPC7: Isocitrate lyase (ICL; Isocitrase)	66.78	59424.8	6.85185	3	7.713e-06	2.2	1614000	743500	ICL1: Isocitrate lyase, catalyzes the formation of succinate and glyoxylate from isocitrate, a key reaction of the glyoxylate cycle	55
227	jgi|Mucci2|108277|Genemark1.4040_g	gi|94717665|sp|Q2UKV4.1	PDC_ASPOR: Pyruvate decarboxylase	83.2	61608.7	6.60714	3	0.0006149	2	1516000	773400	PDC6: Minor isoform of pyruvate decarboxylase, decarboxylates pyruvate to acetaldehyde, involved in amino acid catabolism	42
229	jgi|Mucci2|108878|Genemark1.4641_g	gi|52783197|sp|Q753M0.1	PCKA_ASHGO: Phosphoenolpyruvate carboxykinase [ATP]	189.407	62674.1	11.0721	6	0.001	2	662100	334900	PCK1: Phosphoenolpyruvate carboxykinase, key enzyme in gluconeogenesis	66
235	jgi|Mucci2|109729|Genemark1.5492_g	gi|754306436|sp|G5EFZ1.1	GPMI_CAEEL: 2,3-bisphosphoglycerate-independent phosphoglycerate	49.05	56311.9	1.56556	1	0.0005248	2.2	2155000	999000	x	x
236	jgi|Mucci2|110911|Genemark1.6674_g	gi|94717665|sp|Q2UKV4.1	PDC_ASPOR: Pyruvate decarboxylase	49.35	61514.2	1.9678	1	7.577e-05	2.5	1339000	533500	PDC5: Minor isoform of pyruvate decarboxylase, key enzyme in alcoholic fermentation	44
282	lcl|Mucor_racemosus_scaffold1029	gi|121798415|Q2U1G7.1	NPI_ASPOR: Extracellular metalloproteinase NpI	82.8532	621205	0.548964	2	1.091e-07	3.9	3134000	808400	x	x
318	jgi|Mucci2|119042|gw1.10.69.1	gi|298286887|sp|P30268.2	Y2045_BACPE: Uncharacterized aminotransferase BpOF4_10225	127.92	44848.2	10.8108	4	1.898e-07	3.3	2050000	629800	CAR2: L-ornithine transaminase (OTAse), catalyzes the second step of arginine degradation	33
334	jgi|Mucci2|107041|Genemark1.2804_g	gi|12229635|sp|O60037.1	6PGD_CUNEL: 6-phosphogluconate dehydrogenase, decarboxylating	306.413	52725.6	20.8768	8	0.0001764	1.6	4500000	2751000	GND2: 6-phosphogluconate dehydrogenase (decarboxylating), catalyzes an NADPH regenerating reaction in the pentose phosphate pathway	67
339	jgi|Mucci2|107041|Genemark1.2804_g	gi|12229635|sp|O60037.1	6PGD_CUNEL: 6-phosphogluconate dehydrogenase, decarboxylating	369.993	52725.6	20.8768	8	3.195e-08	2.3	3953000	1713000	GND2: 6-phosphogluconate dehydrogenase (decarboxylating), catalyzes an NADPH regenerating reaction in the pentose phosphate pathway	67
355	jgi|Mucci2|110105|Genemark1.5868_g	gi|113229|sp|P26197.1	ACT2_ABSGL: Actin-2	297.815	41709.9	35.6201	9	3.685e-06	1.8	5476000	3036000	ACT1: Actin, structural protein involved in cell polarization, endocytosis, and other cytoskeletal functions	91
358	jgi|Mucci2|111548|Genemark1.7311_g	gi|266758|sp|P29406.1	PGK2_RHINI: Phosphoglycerate kinase 2	228.533	46278.1	23.3333	7	7.033e-07	4.2	1209000	287300	PGK1: 3-phosphoglycerate kinase, key enzyme in glycolysis and gluconeogenesis	68
364	jgi|Mucci2|111548|Genemark1.7311_g	gi|266758|sp|P29406.1	PGK2_RHINI: Phosphoglycerate kinase 2	291.643	46278.1	25	8	4.666e-09	4.1	6704000	1638000	PGK1: 3-phosphoglycerate kinase, key enzyme in glycolysis and gluconeogenesis	68
375	jgi|Mucci2|113539|Genemark1.9302_g	gi|17367081|sp|Q9SF85.1	ADK1_ARATH: Adenosine kinase 1 (AK 1; Adenosine)	77.5766	36911.3	14.9254	3	2.452e-05	2.1	266700	124300	ADO1: Adenosine kinase, required for the utilization of S-adenosylmethionine (AdoMet)	40
376	jgi|Mucci2|146921|e_gw1.07.366.1	gi|17367081|sp|Q9SF85.1	ADK1_ARATH: Adenosine kinase 1(AK 1; Adenosine)	139.867	37700.7	29.2398	6	2.276e-09	4	1147000	287100	ADO1: Adenosine kinase, required for the utilization of S-adenosylmethionine (AdoMet)	40
386	jgi|Mucci2|104488|Genemark1.251_g	gi|462384|sp|P33198.1	IDHP_PIG: Isocitrate dehydrogenase [NADP], mitochondrial	80.04	36100	8.84146	3	2.094e-05	2.9	1169000	408000	IDP1: Mitochondrial NADP-specific isocitrate dehydrogenase, catalyzes the oxidation of isocitrate to alpha-ketoglutarate	63
391	jgi|Mucci2|116185|Genemark1.11948_g	gi|119779|sp|P25093.1	FAAA_RAT: Fumarylacetoacetase (FAA; Beta-diketonase)	70.83	46962.9	10.5634	3	0.002	2	460800	225000	x	x
409	jgi|Mucci2|111455|Genemark1.7218_g	gi|395398441|sp|Q9USP8.2	IDH2_SCHPO: Isocitrate dehydrogenase [NAD] subunit 2, mitochondrial	246.49	40822.2	16.442	5	1.602e-06	2	3055000	1495000	IDH2: Subunit of mitochondrial NAD(+)-dependent isocitrate dehydrogenase, which catalyzes the oxidation in the TCA cycle	63
429	jgi|Mucci2|115357|Genemark1.11120_g	gi|1730193|sp|P55180.1	GALE_BACSU: UDP-glucose 4-epimerase; Galactowaldenase	262.77	38918.9	19.83	5	0.002	2.5	1147000	454300	GAL10: UDP-glucose-4-epimerase, catalyzes the interconversion of UDP-galactose and UDP-D-glucose in galactose metabolism	57
448	lcl|Mucor_racemosus_scaffold1049	gi|730222|P16387.2	ODPA_YEAST: Pyruvate dehydrogenase E1 component subunit alpha, mitochondrial	43.1886	601922	0.621345	3	0.004	1.6	564500	352300	x	x
538	jgi|Mucci2|110805|Genemark1.6568_g	gi|347602285|sp|E9DBV9.1	LAP1_COCPS: Leucine aminopeptidase 1; Leucyl	170.85	42302.7	16.6667	5	0.0006459	2.1	425500	205400	YDR415C: Putative aminopeptidase	44
556	lcl|Mucor_racemosus_scaffold225	gi|298286921|P30266.3	CATE_BACPE: Catalase	73.364	1.45283e+06	0.204437	2	9.801e-06	2.2	787300	365400	HXK1: Hexokinase isoenzyme 1, a cytosolic protein that catalyzes phosphorylation of glucose during glucose metabolism	31
565	lcl|Mucor_racemosus_scaffold956	gi|465520|P34226.1	SKT5_YEAST: Protein SKT5	93.9453	673346	0.555465	4	1.554e-06	2.8	392300	138000	GYP5: GTPase-activating protein (GAP) for yeast Rab family members; involved in ER to Golgi trafficking	40
567	jgi|Mucci2|115978|Genemark1.11741_g	gi|74591280|sp|Q5AF03.1	HSP31_CANAL: Glyoxalase 3; Glutathione-independent	85.94	30818.5	4.28571	2	4.277e-07	2.5	3567000	1439000	HSP31: Possible chaperone and cysteine protease with similarity to E. coli Hsp31	47
580	jgi|Mucci2|104368|Genemark1.131_g	gi|20141190|sp|O42766.2	1433_CANAL: 14-3-3 protein homolog	34.44	30015	4.04412	1	0.02	1.6	4764000	3020000	BMH2: 14-3-3 protein, minor isoform; controls proteome at post-transcriptional level, binds proteins and DNA	75
608	jgi|Mucci2|122162|gw1.06.581.1	gi|9910829|sp|Q9QUM9.1	PSA6_MOUSE: Proteasome subunit alpha type-6; Macropain	123.5	26830.7	23.4568	5	0.0005022	2.1	294500	141000	SCL1: Alpha 1 subunit of the 20S proteasome involved in the degradation of ubiquitinated substrates	55
687	lcl|Mucor_racemosus_scaffold927	gi|1351279|P48495.1	TPIS_PETHY: Triosephosphate isomerase	111.877	675142	0.782141	4	0.007	1.7	1403000	807200	UBX5: UBX (ubiquitin regulatory X) domain-containing protein that interacts with Cdc48p	30
690	jgi|Mucci2|111852|Genemark1.7615_g	gi|52783440|sp|Q6CJG5.2	TPIS_KLULA: Triosephosphate isomerase (TIM)	64.7	26838.7	9.46502	2	0.014	1.7	3043000	1748000	TPI1: Triose phosphate isomerase, abundant glycolytic enzyme; mRNA half-life is regulated by iron availability	61
886	jgi|Mucci2|108959|Genemark1.4722_g	gi|44888975|sp|P53444.2	ALF_NEUCR: Fructose-bisphosphate aldolase; FBP aldolase	82.8	39348.5	8.40336	3	0.0006051	2.3	1844000	807100	FBA1: Fructose 1,6-bisphosphate aldolase, required for glycolysis and gluconeogenesis	61
887	lcl|Mucor_racemosus_scaffold1475	gi|74680843|Q5B041.1	HSP60_EMENI: Heat shock protein 60	115.792	421829	1.0433	3	0.0002303	2	2712000	1357000	x	x
912A	lcl|Mucor_racemosus_scaffold1150	gi|74625348|Q9P778.1	DPP5_SCHPO: Dipeptidyl-peptidase 5	149.033	553828	1.50973	6	4.26e-08	2.3	1583000	688100	X	x
916	jgi|Mucci2|108959|Genemark1.4722_g	gi|44888975|sp|P53444.2	ALF_NEUCR: Fructose-bisphosphate aldolase; FBP aldolase	66.63	39348.5	7.0028	2	0.003	2	1137000	564000	FBA1: Fructose 1,6-bisphosphate aldolase, required for glycolysis and gluconeogenesis	61
