# Supplementary material for: Dataset of differentially accumulated proteins in Mucor strains representative of four species grown on synthetic potato dextrose agar medium and a cheese mimicking medium
Source: Data Brief. 2017 Feb 7;11:214–20. doi: 10.1016/j.dib.2017.02.003 (PMC5328686; doi:10.1016/j.dib.2017.02.003)
Supplement: Supplementary file 3 — Supplementary material [file mmc3.xlsx]

## Sheet: Sup Table 2 UP CA 1,6
Spot_id	Accession	Blast accession	Blast description	Score	Mass	Coverage	#peptides	Anova (p)	Fold	Average Normalised Volumes		Homology Saccharomyces cerevisiae	Score
		SWISSPROT	UNIPROT							PDA	CA		Homology
120	jgi|Mucci2|152756|fgenesh1_pm.04_#_25	gi|166208494|sp|Q00766.3	PHS1_DICDI: Glycogen phosphorylase 1 (GP1)	293.16	93536.4	13.7647	9	4.35e-06	4	58590	235700	GPH1: Non-essential glycogen phosphorylase required for the mobilization of glycogen	56
123	jgi|Mucci2|127273|gw1.04.1257.1	gi|166208494|sp|Q00766.3	PHS1_DICDI: Glycogen phosphorylase 1 (GP1)	190.49	93875.5	12.544	9	1.443e-05	4.5	42530	191300	GPH1: Non-essential glycogen phosphorylase required for the mobilization of glycogen	56
126	jgi|Mucci2|107912|Genemark1.3675_g	gi|74625348|sp|Q9P778.1	DPP5_SCHPO: Dipeptidyl-peptidase 5; Dipeptidyl-peptidase	83.52	77574.4	5.10638	3	3.148e-06	3.9	114200	442900	X	x
242	jgi|Mucci2|107444|Genemark1.3207_g	gi|94717665|sp|Q2UKV4.1	PDC_ASPOR: Pyruvate decarboxylase	591.367	61056	28.1867	13	2.895e-05	3.2	763300	2415000	PDC6: Minor isoform of pyruvate decarboxylase, decarboxylates pyruvate to acetaldehyde, involved in amino acid catabolism	42
243	jgi|Mucci2|118077|gw1.03.273.1	gi|2494072|sp|P78568.1	PUT2_AGABI: Delta-1-pyrroline-5-carboxylate dehydrogenase	184.223	59803.2	11.6022	6	8.817e-06	2.2	1205000	2659000	PUT2: Delta-1-pyrroline-5-carboxylate dehydrogenase, nuclear-encoded mitochondrial protein involved in utilization of proline as sole nitrogen source	49
277	jgi|Mucci2|115025|Genemark1.10788_g	gi|395398434|sp|Q9P6I2.2	DUG1_SCHPO: Cys-Gly metallodipeptidase dug1 (GSH)	131.313	52276.5	6.94737	3	6.01e-09	7.5	465200	3469000	DUG1: Cys-Gly metallo-di-peptidase; forms a complex with Dug2p and Dug3p to degrade glutathione (GSH) and other peptides	55
289	jgi|Mucci2|139970|e_gw1.03.342.1	gi|74853021|sp|Q54KB7.1	DHE3_DICDI: Glutamate dehydrogenase, mitochondrial (GDH)	371.049	53344.1	25	10	0.0001411	3.5	321300	1117000	GDH3: NADP(+)-dependent glutamate dehydrogenase, synthesizes glutamate from ammonia and alpha-ketoglutarate	29
290	jgi|Mucci2|126781|gw1.04.1196.1	gi|121957977|sp|Q2TCH3.1	ACLY_SHEEP: ATP-citrate synthase; ATP-citrate	120.393	125954	2.53275	3	9.417e-05	4.6	110800	510000	LSC1: Alpha subunit of succinyl-CoA ligase, which is a mitochondrial enzyme of the TCA cycle	28
293	jgi|Mucci2|118553|gw1.03.342.1	gi|74853021|sp|Q54KB7.1	DHE3_DICDI: Glutamate dehydrogenase, mitochondrial (GDH)	280.15	53076	22.4066	8	1.149e-06	2.8	1115000	3109000	GDH3: NADP(+)-dependent glutamate dehydrogenase, synthesizes glutamate from ammonia and alpha-ketoglutarate	29
315	jgi|Mucci2|105950|Genemark1.1713_g	gi|6094224|sp|O93477.1	SAHHB_XENLA: Adenosylhomocysteinase B (AdoHcyase B)	184.083	47226.9	15.1515	6	0.001	2	548300	1092000	SAH1: S-adenosyl-L-homocysteine hydrolase	75
317	jgi|Mucci2|106677|Genemark1.2440_g	gi|74851485|sp|Q54EW1.1	GLYC2_DICDI: Serine hydroxymethyltransferase 2 (SHMT 2)	292.93	51117.1	18.75	7	0.0005617	3.2	1521000	4847000	SHM2: Cytosolic serine hydroxymethyltransferase, converts serine to glycine plus 5,10 methylenetetrahydrofolate	51
322	jgi|Mucci2|105950|Genemark1.1713_g	gi|6094224|sp|O93477.1	SAHHB_XENLA: Adenosylhomocysteinase B (AdoHcyase B)	416.833	47226.9	26.8065	10	6.335e-08	1.9	1816000	3376000	SAH1: S-adenosyl-L-homocysteine hydrolase	75
332	jgi|Mucci2|107041|Genemark1.2804_g	gi|12229635|sp|O60037.1	6PGD_CUNEL: 6-phosphogluconate dehydrogenase, decarboxylating	346.583	52725.6	26.7223	10	4.054e-08	2.7	945600	2566000	GND2: 6-phosphogluconate dehydrogenase (decarboxylating), catalyzes an NADPH regenerating reaction in the pentose phosphate pathway	67
335	jgi|Mucci2|112589|Genemark1.8352_g	gi|127542|sp|P05149.1	GALM_ACICA: Aldose 1-epimerase; Galactose mutarotase	231.963	39717.8	18.7845	6	1.325e-09	3.5	827400	2924000	GAL10: UDP-glucose-4-epimerase, catalyzes the interconversion of UDP-galactose and UDP-D-glucose in galactose metabolism	31
360	jgi|Mucci2|106677|Genemark1.2440_g	gi|74851485|sp|Q54EW1.1	GLYC2_DICDI: Serine hydroxymethyltransferase 2 (SHMT 2)	160.03	51117.1	12.7155	5	1.588e-08	2.3	1160000	2694000	SHM2: Cytosolic serine hydroxymethyltransferase, converts serine to glycine plus 5,10 methylenetetrahydrofolate	51
367	jgi|Mucci2|111548|Genemark1.7311_g	gi|266758|sp|P29406.1	PGK2_RHINI: Phosphoglycerate kinase 2	450.673	46278.1	32.1429	11	0.003	2.4	1349000	3255000	PGK1: 3-phosphoglycerate kinase, key enzyme in glycolysis and gluconeogenesis	68
382	jgi|Mucci2|113539|Genemark1.9302_g	gi|17367081|sp|Q9SF85.1	ADK1_ARATH: Adenosine kinase 1 (AK 1; Adenosine)	312.527	36911.3	32.5373	9	0.001	1.7	552800	928000	ADO1: Adenosine kinase, required for the utilization of S-adenosylmethionine (AdoMet)	40
384	jgi|Mucci2|111548|Genemark1.7311_g	gi|266758|sp|P29406.1	PGK2_RHINI: Phosphoglycerate kinase 2	361.443	46278.1	30.4762	10	2.372e-08	4.8	464000	2223000	PGK1: 3-phosphoglycerate kinase, key enzyme in glycolysis and gluconeogenesis	68
388	jgi|Mucci2|105031|Genemark1.794_g	gi|308191516|sp|A8NDT2.1	PURA_COPC7: Adenylosuccinate synthetase (AMPSase; AdSS)	227.51	47374.4	18.6047	7	5.797e-06	2.3	866900	1955000	ADE12: Adenylosuccinate synthase, catalyzes the first step in synthesis of adenosine monophosphate during purine nucleotide biosynthesis	67
396	jgi|Mucci2|105031|Genemark1.794_g	gi|308191516|sp|A8NDT2.1	PURA_COPC7: Adenylosuccinate synthetase (AMPSase; AdSS)	184.2	47374.4	13.7209	5	0.0001462	5	3968000	19800000	ADE12: Adenylosuccinate synthase, catalyzes the first step in synthesis of adenosine monophosphate during purine nucleotide biosynthesis	67
438	jgi|Mucci2|108539|Genemark1.4302_g	gi|152032428|sp|A5DI11.1	EF2_PICGU: Elongation factor 2 (EF-2)	165.63	90767.2	8	5	1.169e-05	4.9	52120	256400	EFT2: Elongation factor 2 (EF-2), also encoded by EFT2; catalyzes ribosomal translocation during protein synthesis	76
440	jgi|Mucci2|107011|Genemark1.2774_g	gi|158515407|sp|P00817.4	IPYR_YEAST: Inorganic pyrophosphatase; Pyrophosphate	204.97	31989.3	28.2759	6	0.005	2.7	208800	561200	IPP1: Cytoplasmic inorganic pyrophosphatase (PPase), homodimer that catalyzes the rapid exchange of oxygens from Pi with water	74
451	jgi|Mucci2|108539|Genemark1.4302_g	gi|152032428|sp|A5DI11.1	EF2_PICGU: Elongation factor 2 (EF-2)	224.06	90767.2	8	6	4.347e-06	10.2	143500	1465000	EFT2: Elongation factor 2 (EF-2), also encoded by EFT2; catalyzes ribosomal translocation during protein synthesis	76
465	jgi|Mucci2|110754|Genemark1.6517_g	gi|1168767|sp|Q03700.1	CARP4_RHINI: Rhizopuspepsin-4; Aspartate protease	87.66	41976.2	11.3065	4	0.000281	3.1	292200	904300	PEP4: Vacuolar aspartyl protease (proteinase A), required for the posttranslational precursor maturation of vacuolar proteinases	35
469	jgi|Mucci2|113965|Genemark1.9728_g	gi|1175939|sp|P43567.1	AGX1_YEAST: Alanine--glyoxylate aminotransferase 1	282.8	41316.2	34.3915	10	4.232e-06	3.3	185100	611400	AGX1: Alanine:glyoxylate aminotransferase (AGT), catalyzes the synthesis of glycine from glyoxylate	40
478	jgi|Mucci2|115934|Genemark1.11697_g	gi|74626323|sp|Q9Y7R8.1	MDHM_SCHPO: Malate dehydrogenase, mitochondrial; Flags: Precursor	302.383	35652.8	27.4691	7	4.341e-05	3.4	1711000	5824000	MDH1: Mitochondrial malate dehydrogenase, involved in the tricarboxylic acid (TCA) cycle	62
479	jgi|Mucci2|106157|Genemark1.1920_g	gi|74622867|sp|Q8X176.1	PHOA_ASPFU: Acid phosphatase; Flags: Precursor	231.87	37506.8	15.2941	6	9.072e-10	2.3	6824000	15940000	X	x
494	jgi|Mucci2|111343|Genemark1.7106_g	gi|3183074|sp|O02640.1	MDHM_CAEEL: Probable malate dehydrogenase, mitochondrial	269.85	34547.5	26.7516	6	1.552e-07	2.1	2094000	4360000	MDH1: Mitochondrial malate dehydrogenase, involved in the tricarboxylic acid (TCA) cycle	53
537	jgi|Mucci2|110754|Genemark1.6517_g	gi|1168767|sp|Q03700.1	CARP4_RHINI: Rhizopuspepsin-4; Aspartate protease	366.88	41976.2	20.603	7	0.012	3.9	500700	1953000	PEP4: Vacuolar aspartyl protease (proteinase A), required for the posttranslational precursor maturation of vacuolar proteinases	35
539	jgi|Mucci2|112251|Genemark1.8014_g	gi|3023850|sp|O42249.1	GBLP_ORENI: Guanine nucleotide-binding protein subunit beta-2-like	141.21	34161.1	16.7742	4	0.000465	2.2	431700	938800	ASC1: G-protein beta subunit and guanine nucleotide dissociation inhibitor for Gpa2p. Involved in the negative regulation of translation of a specific subset of proteins	53
611	jgi|Mucci2|115978|Genemark1.11741_g	gi|74591280|sp|Q5AF03.1	HSP31_CANAL: Glyoxalase 3; Glutathione-independent	159.69	30818.5	28.5714	5	0.003	3.2	372800	1199000	HSP31: Possible chaperone and cysteine protease with similarity to E. coli Hsp31	47
619	jgi|Mucci2|106693|Genemark1.2456_g	gi|2501556|sp|Q03161.1	YMY9_YEAST: Glucose-6-phosphate 1-epimerase; D-hexose-6-phosphate	98.06	31165.9	12.0141	3	0.000339	3.8	150200	569800	YMR099C: Glucose-6-phosphate 1-epimerase (hexose-6-phosphate mutarotase), likely involved in carbohydrate metabolism	39
883	jgi|Mucci2|107444|Genemark1.3207_g	gi|94717665|sp|Q2UKV4.1	PDC_ASPOR: Pyruvate decarboxylase	141.21	61056	8.64865	4	3.976e-05	2.1	1311000	2786000	PDC6: Minor isoform of pyruvate decarboxylase, decarboxylates pyruvate to acetaldehyde, involved in amino acid catabolism	42
884	jgi|Mucci2|107444|Genemark1.3207_g	gi|94717665|sp|Q2UKV4.1	PDC_ASPOR: Pyruvate decarboxylase	211.55	61056	10.4505	5	1.139e-08	2.3	2990000	6820000	PDC6: Minor isoform of pyruvate decarboxylase, decarboxylates pyruvate to acetaldehyde, involved in amino acid catabolism	42
