# Supplementary material for: Dataset of differentially accumulated proteins in Mucor strains representative of four species grown on synthetic potato dextrose agar medium and a cheese mimicking medium
Source: Data Brief. 2017 Feb 7;11:214–20. doi: 10.1016/j.dib.2017.02.003 (PMC5328686; doi:10.1016/j.dib.2017.02.003)
Supplement: Supplementary file 4 — Supplementary material [file mmc4.xlsx]

## Sheet: Sup Table 3 UP PDA1,6
Spot_id	Accession	Blast accession	Blast description	Score	Mass	Coverage	#peptides	Anova (p)	Fold	Average Normalised Volumes		Homology Saccharomyces cerevisiae	Score
		SWISSPROT	UNIPROT							PDA	CA		Homology
12	jgi|Mucci2|112650|Genemark1.8413_g	gi|51701707|sp|O93918.1	PYC_ASPTE: Pyruvate carboxylase; Pyruvic carboxylase	79.23	129846	3.22034	4	0.0008731	2.5	401200	159200	PYC2: Pyruvate carboxylase isoform, cytoplasmic enzyme that converts pyruvate to oxaloacetate	63
55	jgi|Mucci2|110264|Genemark1.6027_g	gi|30913128|sp|Q9UT19.1	METE_SCHPO RecName: Full=Probable 5-methyltetrahydropteroyltriglutamate--homocysteine	238.773	86065.4	8.95141	7	5.52e-06	3.3	924800	279200	MET6: Cobalamin-independent methionine synthase, involved in methionine biosynthesis and regeneration	51
57	contig_6468	gi|30913128|Q9UT19.1	METE_SCHPO: Probable 5-methyltetrahydropteroyltriglutamate	449.804	286193	5.49789	10	1.315e-05	3.5	2620000	743900	MET6:Cobalamin-independent methionine synthase, involved in methionine biosynthesis and regeneration	51
58	jgi|Mucci2|110264|Genemark1.6027_g	gi|30913128|sp|Q9UT19.1	METE_SCHPO RecName: Full=Probable 5-methyltetrahydropteroyltriglutamate--homocysteine	85.49	86065.4	4.21995	3	7.717e-05	2.3	4935000	2105000	MET6: Cobalamin-independent methionine synthase, involved in methionine biosynthesis and regeneration	51
59	jgi|Mucci2|110264|Genemark1.6027_g	gi|30913128|sp|Q9UT19.1	METE_SCHPO RecName: Full=Probable 5-methyltetrahydropteroyltriglutamate--homocysteine	375.073	86065.4	9.07928	7	0.002	1.6	6110000	3735000	MET6: Cobalamin-independent methionine synthase, involved in methionine biosynthesis and regeneration	51
72	contig_3872	gi|3024751|Q12630.1	TKT1_KLULA: Transketolase	136.059	279008	1.26183	3	0.0001241	2.3	1516000	652600	TKL1:Transketolase, needed for synthesis of aromatic amino acids	60
73	contig_3872	gi|3024751|Q12630.1	TKT1_KLULA: Transketolase	143.139	279008	1.26183	3	0.0007587	2.4	2042000	851600	TKL1:Transketolase, needed for synthesis of aromatic amino acids	60
83	jgi|Mucci2|112287|Genemark1.8050_g	gi|85701343|sp|Q96VA4.1	GLGB_ASPOR: 1,4-alpha-glucan-branching enzyme; Glycogen-branching	87.39	80636.2	4.50205	3	1.196e-05	3.1	392900	124900	GLC3:Glycogen branching enzyme, involved in glycogen accumulation	60
84	jgi|Mucci2|112287|Genemark1.8050_g	gi|85701343|sp|Q96VA4.1	GLGB_ASPOR: 1,4-alpha-glucan-branching enzyme; Glycogen-branching	321.803	80636.2	8.18554	7	1.502e-05	3	1220000	403700	GLC3:Glycogen branching enzyme, involved in glycogen accumulation	60
90	jgi|Mucci2|112287|Genemark1.8050_g	gi|85701343|sp|Q96VA4.1	GLGB_ASPOR: 1,4-alpha-glucan-branching enzyme; Glycogen-branching	54.52	80636.2	2.86494	2	1.532e-05	2.4	442900	185300	GLC3:Glycogen branching enzyme, involved in glycogen accumulation	60
124	jgi|Mucci2|106320|Genemark1.2083_g	gi|12585307|sp|P57749.1	PGM_ASPOR: Phosphoglucomutase (PGM)	127.23	60990	8.30325	4	0.0001581	1.7	1793000	1056000	PGM2: Phosphoglucomutase, catalyzes the conversion from glucose-1-phosphate to glucose-6-phosphate	55
127	jgi|Mucci2|113216|Genemark1.8979_g	gi|1170378|sp|P41770.2	HSP75_KLUMA: Heat shock protein SSB	189.403	67600.7	13.6808	6	0.015	1.6	2788000	1724000	SSB2: Cytoplasmic ATPase that is a ribosome-associated molecular chaperone	66
139	jgi|Mucci2|126781|gw1.04.1196.1	gi|121957977|sp|Q2TCH3.1	ACLY_SHEEP: ATP-citrate synthase; ATP-citrate	238.793	125954	4.97817	7	0.002	2.5	724400	294200	LSC1: Alpha subunit of succinyl-CoA ligase	28
163	jgi|Mucci2|110068|Genemark1.5831_g	gi|146345365|sp|P08157.2	ALDH_EMENI: Aldehyde dehydrogenase (ALDDH; ALDH)	68.43	54596.6	3.83065	2	6.286e-05	2	853500	432900	ALD4: Mitochondrial aldehyde dehydrogenase	48
167	jgi|Mucci2|110068|Genemark1.5831_g	gi|146345365|sp|P08157.2	ALDH_EMENI: Aldehyde dehydrogenase (ALDDH; ALDH)	54.88	54596.6	3.83065	2	0.0001986	2	1133000	577900	ALD4: Mitochondrial aldehyde dehydrogenase	48
177	jgi|Mucci2|104924|Genemark1.687_g	gi|728047701|sp|F1RQM2.2	AGM1_PIG: Phosphoacetylglucosamine mutase (PAGM; PGlcNAc)	108.72	58665.8	5.81614	3	2.641e-05	1.9	1506000	792400	PCM1: Essential N-acetylglucosamine-phosphate mutase	50
181	jgi|Mucci2|106459|Genemark1.2222_g	gi|12231053|sp|P78811.2	UGPA1_SCHPO: Probable UTP--glucose-1-phosphate uridylyltransferase	67.21	56559.2	5.25292	2	6.891e-05	2.7	617800	232700	UGP1: UDP-glucose pyrophosphorylase (UGPase)	59
186	jgi|Mucci2|106459|Genemark1.2222_g	gi|12231053|sp|P78811.2	UGPA1_SCHPO: Probable UTP--glucose-1-phosphate uridylyltransferase	272.67	56559.2	14.3969	6	3.163e-05	1.8	2577000	1410000	UGP1: UDP-glucose pyrophosphorylase (UGPase)	59
209	jgi|Mucci2|106677|Genemark1.2440_g	gi|74851485|sp|Q54EW1.1	GLYC2_DICDI: Serine hydroxymethyltransferase 2 (SHMT 2)	214.44	51117.1	9.05172	5	1.825e-05	2.7	2942000	1100000	SHM2: Cytosolic serine hydroxymethyltransferase, converts serine to glycine plus 5,10 methylenetetrahydrofolate	51
212	jgi|Mucci2|106677|Genemark1.2440_g	gi|74851485|sp|Q54EW1.1	GLYC2_DICDI: Serine hydroxymethyltransferase 2 (SHMT 2)	221.67	51117.1	9.05172	5	0.004	2.2	2122000	957700	SHM2: Cytosolic serine hydroxymethyltransferase, converts serine to glycine plus 5,10 methylenetetrahydrofolate	51
255	jgi|Mucci2|110105|Genemark1.5868_g	gi|113229|sp|P26197.1	ACT2_ABSGL: Actin-2	467.102	41709.9	35.6201	9	0.0001521	1.9	3970000	2036000	ACT1: Actin, structural protein involved in cell polarization, endocytosis, and other cytoskeletal functions	91
258	jgi|Mucci2|113065|Genemark1.8828_g	gi|109891934|sp|Q04467.2	IDHP_BOVIN: Isocitrate dehydrogenase [NADP], mitochondrial	441.26	46887.9	21.831	9	5.02e-06	2	1388000	711800	IDP1: Mitochondrial NADP-specific isocitrate dehydrogenase, catalyzes the oxidation of isocitrate to alpha-ketoglutarate	67
295	jgi|Mucci2|105208|Genemark1.971_g	gi|75147703|sp|Q84QK0.1	OPR1_ORYSJ: 12-oxophytodienoate reductase 1; 12-oxophytodienoate-10,11-reductase	95.46	41072.2	5.09383	2	0.0001167	2.1	3342000	1602000	OYE2: Conserved NADPH oxidoreductase containing flavin mononucleotide (FMN)	41
301	jgi|Mucci2|113260|Genemark1.9023_g	gi|462173|sp|P14742.4	GFA1_YEAST: Glutamine--fructose-6-phosphate aminotransferase	132.683	79232.4	5.69444	3	1.162e-05	2.8	605400	212900	GFA1: Glutamine-fructose-6-phosphate amidotransferase	63
322	jgi|Mucci2|108539|Genemark1.4302_g	gi|152032428|sp|A5DI11.1	EF2_PICGU: Elongation factor 2 (EF-2)	165.143	90767.2	4.84848	3	3.365e-09	3.9	6567000	1693000	EFT2: Elongation factor 2 (EF-2), also encoded by EFT2; catalyzes ribosomal translocation during protein synthesis	76
330	jgi|Mucci2|108539|Genemark1.4302_g	gi|152032428|sp|A5DI11.1	EF2_PICGU: Elongation factor 2 (EF-2)	238.983	90767.2	6.06061	4	0.016	1.7	2929000	1759000	EFT2: Elongation factor 2 (EF-2), also encoded by EFT2; catalyzes ribosomal translocation during protein synthesis	76
377	contig_10213	gi|2495359|Q01877.1	HSP71_PUCGR: Heat shock protein HSS1	101.513	72438.9	3.34347	2	0.0003533	2	6765000	3421000	SSA3: ATPase involved in protein folding and the response to stress	75
402	jgi|Mucci2|114527|Genemark1.10290_g	gi|327488488|sp|C5P4Z8.1	SUB8_COCP7: Subtilisin-like protease CPC735_031240	60.89	48958.5	5.8427	2	0.002	2.2	1107000	514500	PRB1 :Vacuolar proteinase B (yscB), a serine protease of the subtilisin family	53
403	jgi|Mucci2|114527|Genemark1.10290_g	gi|327488488|sp|C5P4Z8.1	SUB8_COCP7: Subtilisin-like protease CPC735_031240	45.21	48958.5	5.8427	2	0.011	2.2	310000	138700	PRB1 :Vacuolar proteinase B (yscB), a serine protease of the subtilisin family	53
546	jgi|Mucci2|109231|Genemark1.4994_g	gi|2495359|sp|Q01877.1	HSP71_PUCGR: Heat shock protein HSS1	102.097	70509.8	7.96875	4	0.001	2.6	2232000	858900	SSA3: ATPase involved in protein folding and the response to stress	76
563	jgi|Mucci2|108684|Genemark1.4447_g	gi|51701713|sp|Q9HES8.1	PYC_ASPNG: Pyruvate carboxylase; Pyruvic carboxylase	295.82	129448	6.63265	7	0.007	1.7	597800	360500	PYC2: Pyruvate carboxylase isoform, cytoplasmic enzyme that converts pyruvate to oxaloacetate	63
