# Supplementary material for: Dataset of differentially accumulated proteins in Mucor strains representative of four species grown on synthetic potato dextrose agar medium and a cheese mimicking medium
Source: Data Brief. 2017 Feb 7;11:214–20. doi: 10.1016/j.dib.2017.02.003 (PMC5328686; doi:10.1016/j.dib.2017.02.003)
Supplement: Supplementary file 5 — Supplementary material [file mmc5.xlsx]

## Sheet: Sup Table 4 UP CA 1,6
Spot_id	Accession	Blast accession	Blast description	Score	Mass	Coverage	#peptides	Anova (p)	Fold	Average Normalised Volumes		Homology Saccharomyces cerevisiae	Score
		SWISSPROT	UNIPROT							PDA	CA		Homology
76	contig_571	gi|338817898|P05201.3	AATC_MOUSE: Aspartate aminotransferase, cytoplasmic	97.2235	778790	0.268399	2	0.01	2	217900	431300	PGM3: Phosphoglucomutase, catalyzes interconversion of glucose-1-phosphate and glucose-6-phospate	44
82	jgi|Mucci2|111294|Genemark1.7057_g	gi|325530296|sp|A6YRN9.1	TREPH_PLEPU: Trehalose phosphorylase; Trehalose	99.76	77933.3	2.40113	2	5.548e-07	5.2	791300	4089000	x	x
85	jgi|Mucci2|104584|Genemark1.347_g	gi|2495359|sp|Q01877.1	HSP71_PUCGR: Heat shock protein HSS1	373.38	71247.1	14.2195	8	7.604e-08	5	2031000	10060000	SSA3 : ATPase involved in protein folding and the response to stress	75
102	jgi|Mucci2|118596|gw1.03.349.1	gi|119364593|sp|P18694.2	HSP72_USTMA: Heat shock 70 kDa protein 2	214.57	54815.3	17.2691	7	0.008	2	798500	1619000	SSA2 : ATP binding protein involved in protein folding and vacuolar import of proteins	84
142	jgi|Mucci2|118060|gw1.02.239.1	gi|597439590|sp|Q7RVS9.2	PCKA_NEUCR: Phosphoenolpyruvate carboxykinase [ATP]	109.82	58910.3	6.16822	3	0.0001479	1.9	1259000	2361000	PCK1 : Phosphoenolpyruvate carboxykinase, key enzyme in gluconeogenesis	67
144	jgi|Mucci2|118060|gw1.02.239.1	gi|597439590|sp|Q7RVS9.2	PCKA_NEUCR: Phosphoenolpyruvate carboxykinase [ATP]	103.83	58910.3	6.16822	3	0.000279	2	3156000	6253000	PCK1 : Phosphoenolpyruvate carboxykinase, key enzyme in gluconeogenesis	67
165	jgi|Mucci2|115025|Genemark1.10788_g	gi|395398434|sp|Q9P6I2.2	DUG1_SCHPO: Cys-Gly metallodipeptidase dug1 (GSH)	163.44	52276.5	8.63158	3	1.694e-08	2.7	2771000	7601000	DUG1 : Cys-Gly metallo-di-peptidase	55
170	jgi|Mucci2|114708|Genemark1.10471_g	gi|1169291|sp|P41751.1	ALDH_ASPNG: Aldehyde dehydrogenase (ALDDH; ALDH)	177.743	54217.4	6.30081	3	8.504e-08	2.3	3240000	7365000	ALD4 : Mitochondrial aldehyde dehydrogenase, required for growth on ethanol and conversion of acetaldehyde to acetate	54
198A	jgi|Mucci2|109631|Genemark1.5394_g	gi|114565|sp|P22068.1	ATPB_SCHPO: ATP synthase subunit beta, mitochondrial	159.85	55054.6	10.2	4	2.164e-07	3.1	3197000	9779000	ATP2 : Beta subunit of the F1 sector of mitochondrial F1F0 ATP synthase	77
198 B	contig_3001	gi|1168453|P07683.2	AMYG_RHIOR: Glucoamylase 1	118.512	216839	1.62354	2	2.164e-07	3.1	3197000	9779000	SGA1: Intracellular sporulation-specific glucoamylase involved in glycogen degradation	32
200	jgi|Mucci2|112503|Genemark1.8266_g	gi|294862544|sp|P49419.5	AL7A1_HUMAN: Alpha-aminoadipic semialdehyde dehydrogenase (Alpha-AASA)	207.107	58144.2	8.33333	4	0.0002898	2.2	948600	2127000	ALD4 : Mitochondrial aldehyde dehydrogenase, required for growth on ethanol and conversion of acetaldehyde to acetate	30
203	jgi|Mucci2|117344|gw1.04.111.1	gi|74582210|sp|O59711.1	LYS9_SCHPO: Saccharopine dehydrogenase [NADP(+), L-glutamate-forming]	339.65	50246.8	11.8421	6	0.02	2	1294000	2527000	LYS9 : Saccharopine dehydrogenase (NADP+, L-glutamate-forming)	54
207	jgi|Mucci2|129991|gw1.07.1200.1	gi|51701859|sp|Q9UT44.1	PROA_SCHPO: Probable gamma-glutamyl phosphate reductase (GPR)	211.463	48435.2	17.5	7	0.004	2.1	269800	564500	FBA1: Fructose 1,6-bisphosphate aldolase, required for glycolysis and gluconeogenesis	61
248	jgi|Mucci2|110760|Genemark1.6523_g	gi|172052453|sp|A6QP15.1	HOT_BOVIN: Hydroxyacid-oxoacid transhydrogenase, mitochondrial	204.31	51491.2	18.3761	6	0.002	1.9	2213000	4106000	ADH4 :Mitochondrial aldehyde dehydrogenase, required for growth on ethanol and conversion of acetaldehyde to acetate	27
270	jgi|Mucci2|109942|Genemark1.5705_g	gi|12644398|sp|Q09694.2	LYS1_SCHPO: Saccharopine dehydrogenase [NAD(+), L-lysine-forming]	134.7	41567.9	13.5279	4	2.393e-05	1.7	1070000	1871000	LYS1 : Saccharopine dehydrogenase (NAD+, L-lysine-forming)	55
277	jgi|Mucci2|114851|Genemark1.10614_g	gi|74858798|sp|Q55DV9.1	CGL_DICDI: Cystathionine gamma-lyase; Gamma-cystathionase	118.35	41447.1	7.18085	2	1.832e-06	2.1	1431000	2985000	CYS3 : Cystathionine gamma-lyase	55
279	Mucci2|114873|Genemark1.10636_g	gi|26006698|sp|Q9DBL1.1	ACDSB_MOUSE: Short/branched chain specific acyl-CoA dehydrogenase	187.18	46567.7	10.6383	4	1.578e-05	2.2	2104000	4563000	x	x
314	contig_496	gi|67460958|Q8K0C9.1	GMDS_MOUSE: GDP-mannose 4,6 dehydratase	88.1189	800783	0.714384	4	0.004	1.7	1023000	1781000	x	x
319	Mucci2|108959|Genemark1.4722_g	gi|44888975|sp|P53444.2	ALF_NEUCR: Fructose-bisphosphate aldolase; FBP aldolase	85.3933	39348.5	11.4846	3	0.011	1.7	763800	1311000	FBA1 : Fructose 1,6-bisphosphate aldolase, required for glycolysis and gluconeogenesis;	61
321	jgi|Mucci2|108959|Genemark1.4722_g	gi|44888975|sp|P53444.2	ALF_NEUCR: Fructose-bisphosphate aldolase; FBP aldolase	156.48	39348.5	7.56303	2	0.0003444	2.3	1286000	2985000	FBA1 : Fructose 1,6-bisphosphate aldolase, required for glycolysis and gluconeogenesis;	61
334	jgi|Mucci2|108959|Genemark1.4722_g	gi|44888975|sp|P53444.2	ALF_NEUCR: Fructose-bisphosphate aldolase; FBP aldolase	122.793	39348.5	17.0868	4	0.018	2.6	366900	947200	FBA1 : Fructose 1,6-bisphosphate aldolase, required for glycolysis and gluconeogenesis;	61
354	jgi|Mucci2|113065|Genemark1.8828_g	gi|109891934|sp|Q04467.2	IDHP_BOVIN: Isocitrate dehydrogenase [NADP], mitochondrial	150.21	46887.9	11.7371	5	0.001	1.7	1075000	1827000	IDP1 : Mitochondrial NADP-specific isocitrate dehydrogenase	67
356	contig_2355	gi|74626869|O74544.1	GTR2_SCHPO: GTP-binding protein gtr2	244.781	573769	0.881902	4	2.121e-05	2.5	3950000	10020000	x	x
358	contig_2355	gi|74626869|O74544.1	GTR2_SCHPO: GTP-binding protein gtr2	134.212	573769	0.747699	3	0.0009377	1.9	865500	1615000	x	x
539	jgi|Mucci2|112584|Genemark1.8347_g	gi|121735073|sp|Q0CDB3.1	AMPP1_ASPTN: Probable Xaa-Pro aminopeptidase P (AMPP)	106.33	66659.9	5.45455	2	8.788e-05	2.7	786300	2123000	FRA1 : Protein involved in negative regulation of transcription of iron regulon	39
540	jgi|Mucci2|118596|gw1.03.349.1	gi|119364593|sp|P18694.2	HSP72_USTMA: Heat shock 70 kDa protein 2	368.35	54815.3	14.6586	6	4.271e-06	2.8	1092000	3042000	SSA2 : ATP binding protein involved in protein folding and vacuolar import of proteins; member of HSP70 family	84
541	contig_1466	gi|754306436|G5EFZ1.1	GPMI_CAEEL: 2,3-bisphosphoglycerate-independent phosphoglycerate mutase	180.407	287193	2.22222	4	2.34e-05	2	673700	1336000	x	x
542	contig_1466	gi|754306436|G5EFZ1.1	GPMI_CAEEL: 2,3-bisphosphoglycerate-independent phosphoglycerate mutase	227.369	287193	3.10345	6	4.213e-05	2	1504000	3075000	x	x
544	jgi|Mucci2|104482|Genemark1.245_g	gi|730222|sp|P16387.2	ODPA_YEAST: Pyruvate dehydrogenase E1 component subunit alpha	57.1833	43330.3	7.37913	3	4.93e-06	2.8	1092000	3042000	PDA1 : E1 alpha subunit of the pyruvate dehydrogenase (PDH) complex	64
548	jgi|Mucci2|108425|Genemark1.4188_g	gi|1723467|sp|Q10305.1	GDI1_SCHPO: Probable secretory pathway GDP dissociation inhibitor	205.76	49795.1	9.95575	4	4.887e-05	2.5	1786000	4423000	GDI1 : GDP dissociation inhibitor, regulates vesicle traffic in secretory pathways	58
553	jgi|Mucci2|108959|Genemark1.4722_g	gi|44888975|sp|P53444.2	ALF_NEUCR: Fructose-bisphosphate aldolase; FBP aldolase	314.273	39348.5	19.3277	5	0.004	3.1	618300	1902000	FBA1 : Fructose 1,6-bisphosphate aldolase, required for glycolysis and gluconeogenesis;	61
560	jgi|Mucci2|113216|Genemark1.8979_g	gi|1170378|sp|P41770.2	HSP75_KLUMA: Heat shock protein SSB	374.84	67600.7	19.8697	9	0.009	2.4	668800	1584000	SSB2: Cytoplasmic ATPase that is a ribosome-associated molecular chaperone	66
561	jgi|Mucci2|113216|Genemark1.8979_g	gi|1170378|sp|P41770.2	HSP75_KLUMA: Heat shock protein SSB	588.75	67600.7	25.2443	11	0.001	4.2	689400	2862000	SSB2: Cytoplasmic ATPase that is a ribosome-associated molecular chaperone	66
568	jgi|Mucci2|118060|gw1.02.239.1	gi|597439590|sp|Q7RVS9.2	PCKA_NEUCR: Phosphoenolpyruvate carboxykinase [ATP]	101.58	58910.3	4.6729	2	0.012	1.6	987200	1591000	PCK1 : Phosphoenolpyruvate carboxykinase, key enzyme in gluconeogenesis	67
606	jgi|Mucci2|108539|Genemark1.4302_g	gi|152032428|sp|A5DI11.1	EF2_PICGU: Elongation factor 2 (EF-2)	176.72	90767.2	4.84848	3	1.138e-05	3.1	1439000	4478000	EFT1 : Elongation factor 2 (EF-2), also encoded by EFT2; catalyzes ribosomal translocation during protein synthesis	76
