# Supplementary material for: Dataset of differentially accumulated proteins in Mucor strains representative of four species grown on synthetic potato dextrose agar medium and a cheese mimicking medium
Source: Data Brief. 2017 Feb 7;11:214–20. doi: 10.1016/j.dib.2017.02.003 (PMC5328686; doi:10.1016/j.dib.2017.02.003)
Supplement: Supplementary file 6 — Supplementary material [file mmc6.xlsx]

## Sheet: Sup Table 5 UP PDA >1,6
Spot_id	Accession	Blast accession	Blast description	Score	Mass	Coverage	#peptides	Anova (p)	Fold	Average Normalised volumes		Homology Saccharomyces cerevisiae	Score
		UniProtKB/Swiss-Prot	UniProtKB/Swiss-Prot							PDA	CA		Homology
2	jgi|Mucci2|110574|Genemark1.6337_g	gi|1709924|sp|P38972.2	PUR4_YEAST: Phosphoribosylformylglycinamidine synthase (FGAM)	357.569	145942	7.84314	10	0.004	1.7	2517000	1439000	ADE6 :Formylglycinamidine-ribonucleotide (FGAM)-synthetase	55
76	jgi|Mucci2|105891|Genemark1.1654_g	gi|1351256|sp|P23254.4	TKT1_YEAST: Transketolase 1 (TK 1)	180.86	73951.4	7.14286	4	6.092e-06	1.6	4424000	2846000	TKL1: Transketolase	60
77	jgi|Mucci2|112287|Genemark1.8050_g	gi|85701343|sp|Q96VA4.1	GLGB_ASPOR: 1,4-alpha-glucan-branching enzyme; Glycogen-branching	593.673	80636.2	19.6453	14	6.506e-09	2	3220000	1630000	GLC3 : Glycogen branching enzyme, involved in glycogen accumulation	60
110	jgi|Mucci2|118077|gw1.03.273.1	gi|2494072|sp|P78568.1	PUT2_AGABI: Delta-1-pyrroline-5-carboxylate dehydrogenase	273.913	59803.2	16.3904	8	0.005	2.1	388800	183100	PUT2 : Delta-1-pyrroline-5-carboxylate dehydrogenase	49
114	jgi|Mucci2|110601|Genemark1.6364_g	gi|1730180|sp|P52031.1	G6PI_DROYA: Glucose-6-phosphate isomerase (GPI)	233.607	62661.6	8.6116	5	5.018e-05	2.4	2137000	879800	PGI1 : Glycolytic enzyme phosphoglucose isomerase	64
117	jgi|Mucci2|108277|Genemark1.4040_g	gi|94717665|sp|Q2UKV4.1	PDC_ASPOR: Pyruvate decarboxylase	295.94	61608.7	10.5357	5	0.008	2	1688000	846400	PDC6 : minor isoform of pyruvate decarboxylase involved in amino acid catabolism	42
118	jgi|Mucci2|107444|Genemark1.3207_g	gi|94717665|sp|Q2UKV4.1	PDC_ASPOR: Pyruvate decarboxylase	218.29	61056	8.64865	4	0.0004306	2	1568000	773300	PDC6 :Minor isoform of pyruvate decarboxylase, decarboxylates pyruvate to acetaldehyde, involved in amino acid catabolism	42
120	jgi|Mucci2|107444|Genemark1.3207_g	gi|94717665|sp|Q2UKV4.1	PDC_ASPOR: Pyruvate decarboxylase	191.12	61056	11.8492	6	0.001	2	4586000	2256000	PDC6:Minor isoform of pyruvate decarboxylase, decarboxylates pyruvate to acetaldehyde, involved in amino acid catabolism	42
122	jgi|Mucci2|107444|Genemark1.3207_g	gi|94717665|sp|Q2UKV4.1	PDC_ASPOR: Pyruvate decarboxylase	622.747	61056	26.6667	12	7.02e-06	3	1828000	611500	PDC6:Minor isoform of pyruvate decarboxylase, decarboxylates pyruvate to acetaldehyde, involved in amino acid catabolism	42
124	jgi|Mucci2|118077|gw1.03.273.1	gi|2494072|sp|P78568.1	PUT2_AGABI: Delta-1-pyrroline-5-carboxylate dehydrogenase	141.033	59803.2	12.3389	6	0.004	1.6	3580000	2185000	PUT2 : Delta-1-pyrroline-5-carboxylate dehydrogenase	49
131	jgi|Mucci2|111288|Genemark1.7051_g	gi|2506447|sp|P41764.2	G6PD_EMENI: Glucose-6-phosphate 1-dehydrogenase (G6PD)	82.92	58172.8	3.59848	2	0.004	1.8	2471000	1394000	ZWF1 : Glucose-6-phosphate dehydrogenase (G6PD)	54
135	jgi|Mucci2|112746|Genemark1.8509_g	gi|1709915|sp|P38009.2	PUR92_YEAST: Bifunctional purine biosynthesis protein ADE17	202.672	64433.4	12.8205	5	6.851e-05	1.7	4986000	2853000	ADE17 :Enzyme of 'de novo' purine biosynthesis	69
137	jgi|Mucci2|116347|Genemark1.12110_g	gi|13124714|sp|O00087.2	DLDH_SCHPO: Dihydrolipoyl dehydrogenase, mitochondrial	139.833	54127.1	8.73984	4	4.69e-06	3.2	464500	145400	LPD1: Dihydrolipoamide dehydrogenase, the lipoamide dehydrogenase component (E3)	61
148	jgi|Mucci2|108196|Genemark1.3959_g	gi|13124714|sp|O00087.2	DLDH_SCHPO: Dihydrolipoyl dehydrogenase, mitochondrial	247.26	53972.1	20.2429	7	0.0001617	2.1	4720000	2276000	LPD1: Dihydrolipoamide dehydrogenase, the lipoamide dehydrogenase component (E3)	60
149	jgi|Mucci2|118553|gw1.03.342.1	gi|74853021|sp|Q54KB7.1	DHE3_DICDI: Glutamate dehydrogenase, mitochondrial (GDH)	447.093	53076	24.4813	9	2.374e-05	1.7	4698000	2692000	GDH3: NADP(+)-dependent glutamate dehydrogenase	29
163	jgi|Mucci2|106665|Genemark1.2428_g	gi|6093859|sp|Q05911.1	PUR8_YEAST: Adenylosuccinate lyase (ASL); Adenylosuccinase	496.17	54640.2	28.0242	10	1.132e-05	3.2	1565000	488100	ADE13:Adenylosuccinate lyase	72
172	jgi|Mucci2|111724|Genemark1.7487_g	gi|54036037|sp|Q873E8.1	GSHR_NEUCR: Glutathione reductase (GR; Grase)	310.64	50589	16.7756	7	0.007	1.9	871300	466800	GLR1 : Cytosolic and mitochondrial glutathione oxidoreductase	54
175	jgi|Mucci2|106677|Genemark1.2440_g	gi|74851485|sp|Q54EW1.1	GLYC2_DICDI: Serine hydroxymethyltransferase 2 (SHMT 2)	406.193	51117.1	20.2586	8	0.000515	1.8	2439000	1365000	SHM2:Cytosolic serine hydroxymethyltransferase	51
178	jgi|Mucci2|114397|Genemark1.10160_g	gi|12230023|sp|O74286.1	ENO_CUNEL: Enolase; 2-phospho-D-glycerate hydro-lyase	469.74	46963.2	35.5658	10	1.854e-05	1.6	1084000	659200	ENO1 : Enolase I	72
179	jgi|Mucci2|107041|Genemark1.2804_g	gi|12229635|sp|O60037.1	6PGD_CUNEL: 6-phosphogluconate dehydrogenase, decarboxylating	727.802	52725.6	34.238	12	0.003	1.9	4368000	2267000	GND2: 6-phosphogluconate dehydrogenase (decarboxylating)	67
183	jgi|Mucci2|107041|Genemark1.2804_g	gi|12229635|sp|O60037.1	6PGD_CUNEL: 6-phosphogluconate dehydrogenase, decarboxylating	718.592	52725.6	34.238	12	0.0003542	1.7	2426000	1420000	GND2: 6-phosphogluconate dehydrogenase (decarboxylating)	67
185	jgi|Mucci2|114397|Genemark1.10160_g	gi|12230023|sp|O74286.1	ENO_CUNEL: Enolase; 2-phospho-D-glycerate hydro-lyase	429.53	46963.2	33.26	10	97460	1.6	4765000	2992000	ENO1 : Enolase I	72
194	jgi|Mucci2|111459|Genemark1.7222_g	gi|347595810|sp|P22768.3	ASSY_YEAST: Argininosuccinate synthase; Citrulline--aspartate	331.87	45850.5	17.3077	8	0.006	1.7	489600	293300	ARG1: Arginosuccinate synthetase	62
195	jgi|Mucci2|106357|Genemark1.2120_g	gi|13431520|sp|O74685.1	FADH_PICPA: S-(hydroxymethyl)glutathione dehydrogenase	157.3	40176.2	20	5	0.002	1.6	2312000	1434000	SFA1: Bifunctional enzyme containing both alcohol dehydrogenase and glutathione-dependent formaldehyde dehydrogenase activities	69
205	jgi|Mucci2|111548|Genemark1.7311_g	gi|266758|sp|P29406.1	PGK2_RHINI: Phosphoglycerate kinase 2	472.64	46278.1	32.1429	11	0.002	2	1680000	840800	PGK1 : 3-phosphoglycerate kinase	68
211	jgi|Mucci2|105031|Genemark1.794_g	gi|308191516|sp|A8NDT2.1	PURA_COPC7: Adenylosuccinate synthetase (AMPSase)	477.55	47374.4	26.7442	10	0.001	2.2	1333000	612800	ADE12: Adenylosuccinate synthase	67
222	jgi|Mucci2|106341|Genemark1.2104_g	gi|302595585|sp|P0CH36.1	ADHC1_MYCS2: NADP-dependent alcohol dehydrogenase C 1 (Ms-ADHC)	181.91	38515.6	15.7143	4	0.0003482	4.4	14330000	3238000	ADH7: NADPH-dependent medium chain alcohol dehydrogenase with broad substrate specificity	34
226	jgi|Mucci2|111455|Genemark1.7218_g	gi|395398441|sp|Q9USP8.2	IDH2_SCHPO: Isocitrate dehydrogenase [NAD] subunit 2, mitochondrial	164.12	40822.2	16.9811	5	8.934e-05	2.1	1778000	841400	IDH2 : Subunit of mitochondrial NAD(+)-dependent isocitrate dehydrogenase	63
228	jgi|Mucci2|106341|Genemark1.2104_g	gi|302595585|sp|P0CH36.1	ADHC1_MYCS2: NADP-dependent alcohol dehydrogenase C 1 (Ms-ADHC)	170.12	38515.6	13.1429	4	2.21e-06	4.6	5057000	1092000	ADH7: NADPH-dependent medium chain alcohol dehydrogenase with broad substrate specificity	34
230	jgi|Mucci2|106485|Genemark1.2248_g	gi|338817898|sp|P05201.3	AATC_MOUSE: Aspartate aminotransferase, cytoplasmic (cAspAT)	423.81	47938.1	15.6322	7	4.67e-05	2.3	1185000	507100	AAT2: Cytosolic aspartate aminotransferase involved in nitrogen metabolism	48
244	jgi|Mucci2|104482|Genemark1.245_g	gi|730222|sp|P16387.2	ODPA_YEAST: Pyruvate dehydrogenase E1 component subunit alpha	114.71	43330.3	13.486	5	0.0001648	3.7	752000	203000	PDA1: E1 alpha subunit of the pyruvate dehydrogenase (PDH) complex	64
245	jgi|Mucci2|104482|Genemark1.245_g	gi|730222|sp|P16387.2	ODPA_YEAST: Pyruvate dehydrogenase E1 component subunit alpha	144.42	43330.3	13.2316	5	8.351e-08	9.8	1099000	112300	PDA1: E1 alpha subunit of the pyruvate dehydrogenase (PDH) complex	64
249	jgi|Mucci2|131362|gw1.01.2396.1	gi|550600172|sp|B9WYE6.1	VRDA_ASPPA: Versiconal hemiacetal acetate reductase	201.193	38227.2	20.7493	6	7.861e-08	2.5	3971000	1580000	YPL088W: Putative aryl alcohol dehydrogenase , involved in oxidative stress response	45
254	jgi|Mucci2|110754|Genemark1.6517_g	gi|1168767|sp|Q03700.1	CARP4_RHINI: Rhizopuspepsin-4; Aspartate protease	118.37	41976.2	13.0653	5	8.871e-05	1.9	841800	444000	PEP4 : Vacuolar aspartyl protease (proteinase A), required for the posttranslational precursor maturation of vacuolar proteinases	35
255	jgi|Mucci2|113965|Genemark1.9728_g	gi|1175939|sp|P43567.1	AGX1_YEAST: Alanine--glyoxylate aminotransferase 1	307.633	41316.2	29.1005	8	1.431e-06	5.3	2013000	379500	AGX1 : Alanine:glyoxylate aminotransferase (AGT)	40
256	jgi|Mucci2|111343|Genemark1.7106_g	gi|3183074|sp|O02640.1	MDHM_CAEEL: Probable malate dehydrogenase, mitochondrial	554.533	34547.5	44.8485	11	3.383e-06	4.8	492400	102700	MDH1 : involved in the glyoxylate cycle	53
263	jgi|Mucci2|106157|Genemark1.1920_g	gi|74622867|sp|Q8X176.1	PHOA_ASPFU: Acid phosphatase; Flags: Precursor	371.43	37506.8	25.2941	7	5.209e-08	2.7	17960000	6634000	x	x
267	jgi|Mucci2|111343|Genemark1.7106_g	gi|3183074|sp|O02640.1	MDHM_CAEEL: Probable malate dehydrogenase, mitochondrial	117.22	34547.5	19.4268	4	7.419e-06	2	4865000	2431000	MDH1 : involved in the glyoxylate cycle	53
270	jgi|Mucci2|104071|Mucci1.FSI_estExt_fgeneshMC_kg.C_130033	gi|30580445|sp|Q96UF1.1	G3P3_MUCCL: Glyceraldehyde-3-phosphate dehydrogenase 3 (GAPDH)	186.52	36154.6	18.209	5	6.159e-06	1.7	10970000	6300000	TDH3: Glyceraldehyde-3-phosphate dehydrogenase, isozyme 3, involved in glycolysis and gluconeogenesis	70
273	jgi|Mucci2|104071|Mucci1.FSI_estExt_fgeneshMC_kg.C_130033	gi|30580445|sp|Q96UF1.1	G3P3_MUCCL: Glyceraldehyde-3-phosphate dehydrogenase 3 (GAPDH)	164.16	36154.6	19.8171	5	0.0006294	1.6	13010000	8087000	TDH3: Glyceraldehyde-3-phosphate dehydrogenase, isozyme 3, involved in glycolysis and gluconeogenesis	70
277	jgi|Mucci2|115934|Genemark1.11697_g	gi|74626323|sp|Q9Y7R8.1	MDHM_SCHPO: Malate dehydrogenase, mitochondrial; Flags: Precursor	345.387	35652.8	22.2222	6	0.0003962	2.5	8483000	3334000	MDH1: Mitochondrial malate dehydrogenase, catalyzes interconversion of malate and oxaloacetate	62
281	jgi|Mucci2|115934|Genemark1.11697_g	gi|74626323|sp|Q9Y7R8.1	MDHM_SCHPO: Malate dehydrogenase, mitochondrial; Flags: Precursor	86.1766	35652.8	18.2099	4	0.0001402	3	2735000	916700	MDH1: Mitochondrial malate dehydrogenase, catalyzes interconversion of malate and oxaloacetate	62
324	jgi|Mucci2|111902|Genemark1.7665_g	gi|50400901|sp|Q72LZ4.1	MTAP_LEPIC: S-methyl-5'-thioadenosine phosphorylase	222.403	32822.7	18.7291	5	0.0004606	1.7	1224000	737900	MEU1: Methylthioadenosine phosphorylase (MTAP), catalyzes the initial step in the methionine salvage pathway	49
327	jgi|Mucci2|111902|Genemark1.7665_g	gi|50400901|sp|Q72LZ4.1	MTAP_LEPIC: S-methyl-5'-thioadenosine phosphorylase	170.6	32822.7	13.0435	4	0.004	2	2314000	1143000	MEU1: Methylthioadenosine phosphorylase (MTAP), catalyzes the initial step in the methionine salvage pathway	49
331	jgi|Mucci2|115978|Genemark1.11741_g	gi|74591280|sp|Q5AF03.1	HSP31_CANAL: Glyoxalase 3; Glutathione-independent	147.45	30818.5	21.79	4	0.0006923	1.8	3077000	1690000	HSP31 : Possible chaperone and cysteine protease with similarity to E. coli Hsp31	47
441	jgi|Mucci2|111818|Genemark1.7581_g	gi|75264210|sp|Q9LSQ5.1	FQR1_ARATH: NAD(P)H dehydrogenase (quinone) (FQR1)	140.84	21682	23.8579	3	9.415e-07	2.2	1212000	542800	YCP4 : Protein of unknown function, has sequence and structural similarity to flavodoxins	55
501	jgi|Mucci2|115764|Genemark1.11527_g	gi|6648092|sp|P37837.2	TALDO_HUMAN: Transaldolase	331.289	35614.4	20.1238	7	0.0007787	1.6	4404000	2682000	NQM1: Transaldolase is important for the balance of metabolites in the pentose-phosphate pathway (By similarity)	60
502	jgi|Mucci2|107878|Genemark1.3641_g	gi|585609|sp|P32473.2	ODPB_YEAST: Pyruvate dehydrogenase E1 component subunit beta	266.71	39507.1	13.3705	5	0.0006267	1.6	4705000	3017000	PDB1: E1 beta subunit of the pyruvate dehydrogenase (PDH) complex	66
507	jgi|Mucci2|111681|Genemark1.7444_g	gi|3914998|sp|O04996.3	SODC_SOLCS: Superoxide dismutase [Cu-Zn]	373.233	15547.9	61.9718	6	nd	nd	ON	OFF	SOD1 : Cytosolic copper-zinc superoxide dismutase	61
508	jgi|Mucci2|107726|Genemark1.3489_g	gi|75301121|sp|Q8L706.1	SYT5_ARATH: Synaptotagmin-5 (NTMC2T2.1)	334.41	15096.6	72.2628	7	nd	nd	ON	OFF	TCB3 : Lipid-binding protein, localized to the bud via specific mRNA transport	30
509	jgi|Mucci2|107726|Genemark1.3489_g	gi|75301121|sp|Q8L706.1	SYT5_ARATH: Synaptotagmin-5 (NTMC2T2.1)	397.48	15096.6	78.8321	8	nd	nd	ON	OFF	TCB3 : Lipid-binding protein, localized to the bud via specific mRNA transport	30
