# Supplementary material for: Dataset of differentially accumulated proteins in Mucor strains representative of four species grown on synthetic potato dextrose agar medium and a cheese mimicking medium
Source: Data Brief. 2017 Feb 7;11:214–20. doi: 10.1016/j.dib.2017.02.003 (PMC5328686; doi:10.1016/j.dib.2017.02.003)
Supplement: Supplementary file 7 — Supplementary material [file mmc7.xlsx]

## Sheet: Sup Table 6 UP CA >1,6
Spot_id	Accession	Blast accession	Blast description	Score	Mass	Coverage	#peptides	Anova (p)	Fold	Average Normalised volumes		Homology Saccharomyces cerevisiae	Score
		UniProtKB/Swiss-Prot	UniProtKB/Swiss-Prot							PDA	CA		Homology
15	jgi|Mucci2|106643|Genemark1.2406_g	gi|128062|sp|P08473.2	NEP_HUMAN: Neprilysin; Atriopeptidase	394.763	82362.9	16.1765	12	0.001	1.9	3224000	5978000	x	x
20	jgi|Mucci2|110110|Genemark1.5873_g	gi|298351541|sp|B0YB65.1	BGLL_ASPFC: Probable beta-glucosidase L; Beta-D-glucoside	214.107	78945.5	8.77437	5	0.000156	2.2	249700	541000	x	x
22	jgi|Mucci2|110110|Genemark1.5873_g	gi|298351541|sp|B0YB65.1	BGLL_ASPFC: Probable beta-glucosidase L; Beta-D-glucoside	244.337	78945.5	10.1671	6	1.178e-05	3.5	138100	488900	x	x
28	jgi|Mucci2|107036|Genemark1.2799_g	gi|74597130|sp|Q5B9F2.1	BGLL_EMENI: Probable beta-glucosidase L; Beta-D-glucoside	396.273	78324.2	13.7883	8	1.914e-06	3.4	501200	1704000	x	x
29	jgi|Mucci2|127275|gw1.06.1068.1	gi|166208494|sp|Q00766.3	PHS1_DICDI: Glycogen phosphorylase 1 (GP1)	154.882	94460.7	7.34266	6	3.609e-09	4.1	1686000	6963000	GPH1 : Non-essential glycogen phosphorylase required for the mobilization of glycogen	54
30	jgi|Mucci2|127275|gw1.06.1068.1	gi|166208494|sp|Q00766.3	PHS1_DICDI: Glycogen phosphorylase 1 (GP1)	461.234	94460.7	15.8508	13	6.509e-06	4	621200	2485000	GPH1 : Non-essential glycogen phosphorylase required for the mobilization of glycogen	54
32	jgi|Mucci2|127275|gw1.06.1068.1	gi|166208494|sp|Q00766.3	PHS1_DICDI: Glycogen phosphorylase 1 (GP1)	158.459	94460.7	6.41026	5	7.806e-07	2.7	1883000	5129000	GPH1 : Non-essential glycogen phosphorylase required for the mobilization of glycogen	54
47	jgi|Mucci2|110109|Genemark1.5872_g	gi|298351541|sp|B0YB65.1	BGLL_ASPFC: Probable beta-glucosidase L; Beta-D-glucoside	431.943	78471.4	19.9164	12	0.0008345	4.3	934300	3994000	x	x
58	jgi|Mucci2|108229|Genemark1.3992_g	gi|189038855|sp|P24155.4	THOP1_RAT: Thimet oligopeptidase; Endo-oligopeptidase	175.7	76615.6	11.3506	7	1.135e-06	1.9	945500	1779000	PRD1: Zinc metalloendopeptidase, found in the cytoplasm and intermembrane space of mitochondria	41
75	jgi|Mucci2|108072|Genemark1.3835_g	gi|2495359|sp|Q01877.1	HSP71_PUCGR: Heat shock protein HSS1	495.527	70882.9	16.6149	10	1.952e-05	2.9	1710000	4950000	SSA3 : ATPase involved in protein folding and the response to stress	76
85	jgi|Mucci2|113497|Genemark1.9260_g	gi|902951556|sp|V5YMB3.1	DAPB3_PSEMX: Dipeptidyl aminopeptidase BIII (DAP BIII)	232.793	73481.1	6.43713	4	5.185e-07	2.9	1069000	3048000	x	x
86	jgi|Mucci2|112584|Genemark1.8347_g	gi|121735073|sp|Q0CDB3.1	AMPP1_ASPTN: Probable Xaa-Pro aminopeptidase P (AMPP)	267.61	66659.9	13.0579	6	5.728e-07	2.7	1728000	4596000	FRA1 : Protein involved in negative regulation of transcription of iron regulon	39
103	jgi|Mucci2|118095|gw1.04.201.1	gi|166203663|sp|P36415.2	HS7C1_DICDI: Heat shock cognate 70 kDa protein 1 (HSC70-1)	691.724	59053.4	35.2612	14	1.108e-05	2.3	2608000	5940000	SSB2 : Cytoplasmic ATPase that is a ribosome-associated molecular chaperone	69
136	jgi|Mucci2|114708|Genemark1.10471_g	gi|1169291|sp|P41751.1	ALDH_ASPNG: Aldehyde dehydrogenase (ALDDH; ALDH)	148.913	54217.4	9.55285	4	1.975e-05	2	636500	1274000	ALD4 : Mitochondrial aldehyde dehydrogenase, required for growth on ethanol and conversion of acetaldehyde to acetate	54
176	jgi|Mucci2|106677|Genemark1.2440_g	gi|74851485|sp|Q54EW1.1	GLYC2_DICDI: Serine hydroxymethyltransferase 2 (SHMT 2)	592.903	51117.1	28.0172	12	4.207e-06	4.7	3900000	8386000	SHM2: Cytosolic serine hydroxymethyltransferase, converts serine to glycine plus 5,10 methylenetetrahydrofolate	51
191	jgi|Mucci2|110105|Genemark1.5868_g	gi|113229|sp|P26197.1	ACT2_ABSGL: Actin-2	221.003	41709.9	19.5251	6	0.001	2.4	1470000	3534000	ACT1 : Actin, structural protein involved in cell polarization, endocytosis, and other cytoskeletal functions	91
197	jgi|Mucci2|110105|Genemark1.5868_g	gi|113229|sp|P26197.1	ACT2_ABSGL: Actin-2	83.3433	41709.9	11.0818	4	0.0002458	2.1	6259000	13260000	ACT1 : Actin, structural protein involved in cell polarization, endocytosis, and other cytoskeletal functions	91
202	jgi|Mucci2|115829|Genemark1.11592_g	gi|238686675|sp|A5H0J3.1	URC4_LACKL: Uracil catabolism protein 4; Pyrimidine-degrading	105.13	47900.8	9.42529	4	0.0008773	2.8	873100	2418000	x	x
204	jgi|Mucci2|104488|Genemark1.251_g	gi|462384|sp|P33198.1	IDHP_PIG: Isocitrate dehydrogenase [NADP], mitochondrial	145.183	36100	17.0732	5	0.0002852	2.3	347900	802700	IDP1: Mitochondrial NADP-specific isocitrate dehydrogenase, catalyzes the oxidation of isocitrate to alpha-ketoglutarate	63
208	jgi|Mucci2|116005|Genemark1.11768_g	gi|1351910|sp|Q09913.1	ALLC_SCHPO: Probable allantoicase; Allantoate	388.14	38354.3	25.2874	7	5.336e-05	1.7	2074000	3620000	DAL2: Allantoicase, converts allantoate to urea and ureidoglycolate in the second step of allantoin degradation	44
209	jgi|Mucci2|116010|Genemark1.11773_g	gi|30913146|sp|Q9P7L5.1	OAT_SCHPO: Ornithine aminotransferase car2; Ornithine--oxo-acid	111.38	47084.3	9.81308	4	0.002	3.5	214700	760700	CAR2 : L-ornithine transaminase (OTAse), catalyzes the second step of arginine degradation	62
223	jgi|Mucci2|114040|Genemark1.9803_g	gi|2492630|sp|P70584.1	ACDSB_RAT: Short/branched chain specific acyl-CoA dehydrogenase	137.58	45242.2	6.56934	3	6.045e-05	2.5	691400	1735000	x	x
224	jgi|Mucci2|114873|Genemark1.10636_g	gi|26006698|sp|Q9DBL1.1	ACDSB_MOUSE: Short/branched chain specific acyl-CoA dehydrogenase	60.6	46567.7	4.25532	2	2.479e-05	3	1763000	5231000	x	x
328	jgi|Mucci2|104368|Genemark1.131_g	gi|20141190|sp|O42766.2	1433_CANAL: 14-3-3 protein homolog	182.34	30015	13.9706	3	0.0003611	2	3583000	7032000	BMH2: 14-3-3 protein, minor isoform; controls proteome at post-transcriptional level, binds proteins and DNA	75
364	jgi|Mucci2|115110|Genemark1.10873_g	gi|3915809|sp|P28024.2	PSB4_XENLA: Proteasome subunit beta type-4; Macropain	39.7	29903.8	2.95203	1	0.0007083	1.9	792200	1520000	PRE4 : Beta 7 subunit of the 20S proteasome	46
505	jgi|Mucci2|119945|gw1.02.472.1	gi|75147703|sp|Q84QK0.1	OPR1_ORYSJ: 12-oxophytodienoate reductase 1; 12-oxophytodienoate-10,11-reductase	451.12	39898.2	26.7956	9	0.0002659	2.5	786600	1993000	OYE2 : Conserved NADPH oxidoreductase containing flavin mononucleotide (FMN)	43
506	jgi|Mucci2|116005|Genemark1.11768_g	gi|1351910|sp|Q09913.1	ALLC_SCHPO: Probable allantoicase; Allantoate	198.13	38354.3	18.1034	5	1.418e-05	2.5	1125000	2868000	DAL2: Allantoicase, converts allantoate to urea and ureidoglycolate in the second step of allantoin degradation	44
