# Supplementary material for: Dataset of differentially accumulated proteins in Mucor strains representative of four species grown on synthetic potato dextrose agar medium and a cheese mimicking medium
Source: Data Brief. 2017 Feb 7;11:214–20. doi: 10.1016/j.dib.2017.02.003 (PMC5328686; doi:10.1016/j.dib.2017.02.003)
Supplement: Supplementary file 8 — Supplementary material [file mmc8.xlsx]

## Sheet: Sup Table 7 UP  PDA >1,5
Spot_id	Accession	Blast accession	Blast description	Score	Mass	Coverage	#peptides	Anova (p)	Fold	Average Normalised volumes		Homology Saccharomyces cerevisiae	Score
		UniProtKB/Swiss-Prot	UniProtKB/Swiss-Prot							PDA	CA		Homology
12	jgi|Mucci2|110601|Genemark1.6364_g	gi|1730180|sp|P52031.1	G6PI_DROYA: Glucose-6-phosphate isomerase (GPI)	38.25	62661.6	3.69069	2	0.003	1.9	232400	122800	PGI1 : Glycolytic enzyme phosphoglucose isomerase	64
115	jgi|Mucci2|110264|Genemark1.6027_g	gi|30913128|sp|Q9UT19.1	METE_SCHPO: Probable 5-methyltetrahydropteroyltriglutamate--homocysteine	132.61	86065.4	2.94118	2	2.708e-05	1.7	4083000	2419000	MET6 : Cobalamin-independent methionine synthase	51
149	jgi|Mucci2|112287|Genemark1.8050_g	gi|85701343|sp|Q96VA4.1	GLGB_ASPOR: 1,4-alpha-glucan-branching enzyme; Glycogen-branching	248.6	80636.2	8.45839	6	2.444e-07	3.2	10340000	3224000	GLC3 : Glycogen branching enzyme	60
235	jgi|Mucci2|109729|Genemark1.5492_g	gi|754306436|sp|G5EFZ1.1	GPMI_CAEEL: 2,3-bisphosphoglycerate-independent phosphoglycerate	159.063	56311.9	8.80626	3	0.0005064	1.7	2330000	1382000	x	x
244	jgi|Mucci2|108878|Genemark1.4641_g	gi|52783197|sp|Q753M0.1	PCKA_ASHGO: Phosphoenolpyruvate carboxykinase [ATP]	60.51	62674.1	1.75747	1	1.205e-05	2.8	410200	148700	PCK1 : Phosphoenolpyruvate carboxykinase, key enzyme in gluconeogenesis	66
269	jgi|Mucci2|109729|Genemark1.5492_g	gi|754306436|sp|G5EFZ1.1	GPMI_CAEEL: 2,3-bisphosphoglycerate-independent phosphoglycerate	60.98	56311.9	6.26223	2	9.72e-05	2.1	561500	270700	x	x
287	jgi|Mucci2|106459|Genemark1.2222_g	gi|12231053|sp|P78811.2	UGPA1_SCHPO: Probable UTP--glucose-1-phosphate uridylyltransferase	118.633	56559.2	14.2023	4	6.372e-05	1.9	3873000	2083000	UGP1 : UDP-glucose pyrophosphorylase (UGPase)	59
291	jgi|Mucci2|106459|Genemark1.2222_g	gi|12231053|sp|P78811.2	UGPA1_SCHPO: Probable UTP--glucose-1-phosphate uridylyltransferase	204.17	56559.2	9.53307	4	2.934e-05	3.2	8385000	2618000	UGP1 : UDP-glucose pyrophosphorylase (UGPase)	59
295	jgi|Mucci2|115358|Genemark1.11121_g	gi|2495217|sp|Q92407.1	HXKG_ASPNG: Glucokinase (GLK)	189.513	52801.8	14.5833	6	1.143e-05	3.7	306100	82020	HXK1 : Hexokinase isoenzyme 1	38
338	jgi|Mucci2|114397|Genemark1.10160_g	gi|12230023|sp|O74286.1	ENO_CUNEL: Enolase;2-phospho-D-glycerate hydro-lyase	250.46	46963.2	23.3256	7	8.376e-06	3.2	608600	191400	ENO1 : Enolase I	72
341	jgi|Mucci2|172698|estExt_Genewise1.C_051069	gi|54035970|sp|Q6C5H4.1	GSHR_YARLI: Glutathione reductase (GR; Grase)	58.5833	44875.9	5.65111	2	0.0005007	2.3	751500	321200	GLR1 : Cytosolic and mitochondrial glutathione oxidoreductase	51
345	jgi|Mucci2|106677|Genemark1.2440_g	gi|74851485|sp|Q54EW1.1	GLYC2_DICDI: Serine hydroxymethyltransferase 2 (SHMT 2)	128.003	51117.1	8.40517	3	4.909e-06	1.6	6090000	3922000	SHM2 :Cytosolic serine hydroxymethyltransferase	51
350	jgi|Mucci2|114397|Genemark1.10160_g	gi|12230023|sp|O74286.1	ENO_CUNEL: Enolase; 2-phospho-D-glycerate hydro-lyase	322.123	46963.2	27.7136	8	8.034e-05	1.8	6477000	3626000	ENO1 : Enolase I	72
351	jgi|Mucci2|107041|Genemark1.2804_g	gi|12229635|sp|O60037.1	6PGD_CUNEL: 6-phosphogluconate dehydrogenase, decarboxylating	194.4	52725.6	15.0313	6	0.001	1.7	5649000	3331000	GND2 : 6-phosphogluconate dehydrogenase (decarboxylating)	67
387	jgi|Mucci2|111548|Genemark1.7311_g	gi|266758|sp|P29406.1	PGK2_RHINI: Phosphoglycerate kinase 2	144.66	46278.1	10.7143	4	3.392e-07	1.8	4338000	2375000	PGK1 : 3-phosphoglycerate kinase	68
480	jgi|Mucci2|107011|Genemark1.2774_g	gi|158515407|sp|P00817.4	IPYR_YEAST: Inorganic pyrophosphatase; Pyrophosphate	130.033	31989.3	12.7586	3	1.53e-05	1.8	1747000	952100	IPP1 : Cytoplasmic inorganic pyrophosphatase (PPase)	74
487	jgi|Mucci2|114446|Genemark1.10209_g	gi|44888975|sp|P53444.2	ALF_NEUCR: Fructose-bisphosphate aldolase; FBP aldolase	167.84	39604.9	11.1111	4	1.375e-08	4.8	1349000	282100	FBA1 : Fructose 1,6-bisphosphate aldolase, required for glycolysis and gluconeogenesis	61
494	jgi|Mucci2|114446|Genemark1.10209_g	gi|44888975|sp|P53444.2	ALF_NEUCR: Fructose-bisphosphate aldolase; FBP aldolase	102.53	39604.9	8.33333	3	1.334e-05	3	778700	260900	FBA1 : Fructose 1,6-bisphosphate aldolase, required for glycolysis and gluconeogenesis	61
501	jgi|Mucci2|114446|Genemark1.10209_g	gi|44888975|sp|P53444.2	ALF_NEUCR: Fructose-bisphosphate aldolase; FBP aldolase	107.09	39604.9	6.11111	2	4.381e-07	4.4	4054000	914900	FBA1 : Fructose 1,6-bisphosphate aldolase, required for glycolysis and gluconeogenesis	61
537	jgi|Mucci2|115764|Genemark1.11527_g	gi|6648092|sp|P37837.2	TALDO_HUMAN: Transaldolase	49.79	35614.4	6.19195	2	9.959e-10	2.5	5786000	2360000	NQM1 : Transaldolase is important for the balance of metabolites in the pentose-phosphate pathway (By similarity)	60
540	jgi|Mucci2|115764|Genemark1.11527_g	gi|6648092|sp|P37837.2	TALDO_HUMAN: Transaldolase	68.17	35614.4	6.19195	2	8.265e-05	2.7	10180000	3724000	NQM1 : Transaldolase is important for the balance of metabolites in the pentose-phosphate pathway (By similarity)	60
544	jgi|Mucci2|111837|Genemark1.7600_g	gi|327488286|sp|A1DBW0.1	MEP_NEOFI: Extracellular metalloproteinase MEP; Elastinolytic	114.14	82110.9	5.36193	3	0.000649	2.3	3860000	1693000	x	x
552	jgi|Mucci2|107878|Genemark1.3641_g	gi|585609|sp|P32473.2	ODPB_YEAST: Pyruvate dehydrogenase E1 component subunit beta	145.77	39507.1	10.3064	4	1.569e-08	3.1	1995000	640400	PDB1 : E1 beta subunit of the pyruvate dehydrogenase (PDH)	66
571	jgi|Mucci2|115934|Genemark1.11697_g	gi|74626323|sp|Q9Y7R8.1	MDHM_SCHPO: Malate dehydrogenase, mitochondrial; Flags: Precursor	190.533	35652.8	19.1358	5	0.023	1.7	6248000	3739000	MDH1 : Mitochondrial malate dehydrogenase	62
604	jgi|Mucci2|113658|Genemark1.9421_g	gi|6919838|sp|Q9X248.1	FABG_THEMA: 3-oxoacyl-[acyl-carrier-protein] reductase FabG	75.27	29439	3.37079	2	0.002	1.8	434400	238100	FOX2 : Multifunctional enzyme of the peroxisomal fatty acid beta-oxidation pathway	29
605	jgi|Mucci2|111902|Genemark1.7665_g	gi|50400901|sp|Q72LZ4.1	MTAP_LEPIC: S-methyl-5'-thioadenosine phosphorylase	95.82	32822.7	9.699	3	0.0003019	1.6	2403000	1496000	MEU1 : Methylthioadenosine phosphorylase (MTAP)	49
624	jgi|Mucci2|107118|Genemark1.2881_g	gi|2492491|sp|Q99002.1	1433_TRIHA: 14-3-3 protein homolog (Th1433)	182.913	27624.8	25.498	5	3.354e-08	3.3	879700	266400	BMH2 : 14-3-3 protein, minor isoform; controls proteome at post-transcriptional level, binds proteins and DNA	77
625	jgi|Mucci2|110805|Genemark1.6568_g	gi|347602285|sp|E9DBV9.1	LAP1_COCPS: Leucine aminopeptidase 1; Leucyl	63.5233	42302.7	6.77083	2	1.553e-05	2.4	1508000	619700	YDR415C : Putative aminopeptidase	44
649	jgi|Mucci2|106693|Genemark1.2456_g	gi|2501556|sp|Q03161.1	YMY9_YEAST: Glucose-6-phosphate 1-epimerase; D-hexose-6-phosphate	116.82	31165.9	8.12721	3	4.848e-05	1.7	2048000	1200000	YMR099C : Glucose-6-phosphate 1-epimerase (hexose-6-phosphate mutarotase)	39
669	jgi|Mucci2|110444|Genemark1.6207_g	gi|34978339|sp|P92177.2	1433E_DROME: 14-3-3 protein epsilon; Suppressor	95.24	29329.6	13.5338	3	6.023e-08	3.1	6378000	2035000	BMH1 : 14-3-3 protein, major isoform; controls proteome at post-transcriptional level, binds proteins and DNA	75
725	jgi|Mucci2|110871|Genemark1.6634_g	gi|12229888|sp|O14250.1	PSA6_SCHPO: Probable proteasome subunit alpha type-6	110.05	34670.3	11.746	3	0.0002526	1.7	1044000	605100	PRE5 : Alpha 6 subunit of the 20S proteasome	53
731	jgi|Mucci2|122162|gw1.06.581.1	gi|9910829|sp|Q9QUM9.1	PSA6_MOUSE: Proteasome subunit alpha type-6; Macropain	186.833	26830.7	18.5185	4	0.0005564	1.8	2927000	1625000	SCL1 : Alpha 1 subunit of the 20S proteasome involved in the degradation of ubiquitinated substrates	55
736	jgi|Mucci2|106375|Genemark1.2138_g	gi|140338|sp|P21367.1	YCAC_ECOLI: Uncharacterized protein YcaC	147.34	25111.8	9.21053	2	3.299e-06	5.4	3355000	618500	x	x
739	jgi|Mucci2|106375|Genemark1.2138_g	gi|140338|sp|P21367.1	YCAC_ECOLI: Uncharacterized protein YcaC	41.59	25111.8	9.21053	2	0.0005805	1.8	801600	451100	x	x
756	jgi|Mucci2|115186|Genemark1.10949_g	gi|189037490|sp|A5UQV0.1	UPP_ROSS1: Uracil phosphoribosyltransferase (UMP)	62.55	23239	12.7962	2	6.516e-06	3.1	1306000	422900	FUR1 : Uracil phosphoribosyltransferase, synthesizes UMP from uracil	31
784	jgi|Mucci2|114248|Genemark1.10011_g	gi|17380206|sp|Q9IB83.1	PSB1B_CARAU: Proteasome subunit beta type-1-B; 20S	53.66	25962.9	5.9322	1	0.002	2	375800	186200	PRE7 : Beta 6 subunit of the 20S proteasome	50
805	jgi|Mucci2|114248|Genemark1.10011_g	gi|17380206|sp|Q9IB83.1	PSB1B_CARAU: Proteasome subunit beta type-1-B; 20S	57.96	25962.9	5.9322	1	9.394e-05	2	1126000	565900	PRE7 : Beta 6 subunit of the 20S proteasome	50
851	jgi|Mucci2|111818|Genemark1.7581_g	gi|75264210|sp|Q9LSQ5.1	FQR1_ARATH: NAD(P)H dehydrogenase (quinone) FQR1	86.35	21682	13.7056	2	2.632e-05	2.3	3665000	1620000	YCP4 : Protein of unknown function, has sequence and structural similarity to flavodoxins	54
1247	jgi|Mucci2|106375|Genemark1.2138_g	gi|140338|sp|P21367.1	YCAC_ECOLI: Uncharacterized protein YcaC	148.25	25111.8	9.21053	2	5.103e-07	4.8	1444000	299600	x	x
1253	jgi|Mucci2|108878|Genemark1.4641_g	gi|52783197|sp|Q753M0.1	PCKA_ASHGO: Phosphoenolpyruvate carboxykinase [ATP]	162.313	62674.1	6.85413	4	8.439e-06	3.1	1219000	396000	PCK1 : Phosphoenolpyruvate carboxykinase, key enzyme in gluconeogenesis	66
1276	jgi|Mucci2|116282|Genemark1.12045_g	gi|8134725|sp|Q9Y8H7.1	SPEE_NEUCR: Spermidine synthase (SPDSY; Putrescine)	140.573	33111.6	8.30565	3	7.393e-07	2.5	921500	364300	SPE3 : Spermidine synthase, involved in biosynthesis of spermidine and also in biosynthesis of pantothenic acid	67
