# Supplementary material for: Dataset of differentially accumulated proteins in Mucor strains representative of four species grown on synthetic potato dextrose agar medium and a cheese mimicking medium
Source: Data Brief. 2017 Feb 7;11:214–20. doi: 10.1016/j.dib.2017.02.003 (PMC5328686; doi:10.1016/j.dib.2017.02.003)
Supplement: Supplementary file 9 — Supplementary material [file mmc9.xlsx]

## Sheet: Sup Table 8 UP CA >1,5
Spot_id	Accession	Blast accession	Blast description	Score	Mass	Coverage	#peptides	Anova (p)	Fold	Average Normalised volumes		Homology Saccharomyces cerevisiae	Score
		UniProtKB/Swiss-Prot	UniProtKB/Swiss-Prot							PDA	CA		Homology
126	jgi|Mucci2|108229|Genemark1.3992_g	gi|189038855|sp|P24155.4	THOP1_RAT: Thimet oligopeptidase; Endo-oligopeptidase	308.52	76615.6	14.9425	9	5.593e-07	2.7	1815000	4839000	PRD1 : Zinc metalloendopeptidase, found in the cytoplasm and intermembrane space of mitochondria	41
148	jgi|Mucci2|112287|Genemark1.8050_g	gi|85701343|sp|Q96VA4.1	GLGB_ASPOR: 1,4-alpha-glucan-branching enzyme; Glycogen-branching	452.833	80636.2	12.9604	9	1.189e-08	4.1	3541000	8615000	GLC3 : Glycogen branching enzyme	60
163	jgi|Mucci2|112584|Genemark1.8347_g	gi|121735073|sp|Q0CDB3.1	AMPP1_ASPTN: Probable Xaa-Pro aminopeptidase P (AMPP)	72.73	66659.9	6.1157	2	6.422e-06	3	303200	897700	FRA1 : Protein involved in negative regulation of transcription of iron regulon	39
168	jgi|Mucci2|115108|Genemark1.10871_g	gi|110279031|sp|Q3SZH7.3	LKHA4_BOVIN: Leukotriene A-4 hydrolase; LTA-4 hydrolase	118.34	70047.3	5.18868	3	1.712e-07	2.5	1089000	2749000	LAP2 : Leucyl aminopeptidase yscIV (leukotriene A4 hydrolase) with epoxide hydrolase activity	42
172	jgi|Mucci2|107314|Genemark1.3077_g	gi|68565909|sp|Q8L831.1	NUDT3_ARATH: Nudix hydrolase 3 (AtNUDT3)	232.445	60078.7	7.69231	5	5.735e-07	4.2	154000	640200	x	x
173	jgi|Mucci2|115108|Genemark1.10871_g	gi|110279031|sp|Q3SZH7.3	LKHA4_BOVIN: Leukotriene A-4 hydrolase; LTA-4 hydrolase	155.36	70047.3	7.2327	4	1.393e-06	2.6	1610000	4163000	LAP2 : Leucyl aminopeptidase yscIV (leukotriene A4 hydrolase) with epoxide hydrolase activity	42
201	jgi|Mucci2|112888|Genemark1.8651_g	gi|21759254|sp|O94544.1	LKHA4_SCHPO: Leukotriene A-4 hydrolase homolog (LTA-4)	115.85	70193.3	6.58307	4	5.414e-05	2.7	1319000	3515000	LAP2 : Leucyl aminopeptidase yscIV (leukotriene A4 hydrolase) with epoxide hydrolase activity	42
213	jgi|Mucci2|172161|estExt_Genewise1.C_041754	gi|74680843|sp|Q5B041.1	HSP60_EMENI: Heat shock protein 60; 60 kDa chaperonin	70.2	41304.4	3.73333	1	6.728e-06	1.9	1115000	2087000	HSP60 : Tetradecameric mitochondrial chaperonin required for ATP-dependent folding of precursor polypeptides	70
214	jgi|Mucci2|110164|Genemark1.5927_g	gi|74626015|sp|Q9UUE6.1	SYKC_SCHPO: Lysine--tRNA ligase, cytoplasmic; Lysyl-tRNA	133.207	65202.5	5.06757	3	0.007	3	480200	1461000	KRS1 : Lysyl-tRNA synthetase	64
241	jgi|Mucci2|116148|Genemark1.11911_g	gi|41018184|sp|Q7VIN8.1	TIG_HELHP: Trigger factor (TF; PPIase)	38.02	65259.3	2.02361	1	0.008	3.6	179600	640700	x	x
260	jgi|Mucci2|107010|Genemark1.2773_g	gi|46397825|sp|P28345.2	MASY_NEUCR: Malate synthase, glyoxysomal; Acetate	75.06	61954	4.26288	2	0.01	2.1	649700	1345000	DAL7 :Malate synthase	60
275	jgi|Mucci2|118191|gw1.03.289.1	gi|189027294|sp|A8NR45.1	ACEA_COPC7: Isocitrate lyase (ICL; Isocitrase)	396.34	58765.6	18.5393	9	0.0002286	2.2	3219000	7072000	ICL1 : Isocitrate lyase	56
283	jgi|Mucci2|115025|Genemark1.10788_g	gi|395398434|sp|Q9P6I2.2	DUG1_SCHPO: Cys-Gly metallodipeptidase dug1 (GSH)	225.443	52276.5	18.3158	7	3.7e-08	2.7	3349000	9167000	DUG1 : Cys-Gly metallo-di-peptidase	55
309	jgi|Mucci2|117344|gw1.04.111.1	gi|74582210|sp|O59711.1	LYS9_SCHPO: Saccharopine dehydrogenase [NADP(+), L-glutamate-forming]	196.36	50246.8	11.4035	5	6.69e-05	1.9	1168000	2196000	LYS9 : Saccharopine dehydrogenase	54
311	jgi|Mucci2|112503|Genemark1.8266_g	gi|294862544|sp|P49419.5	AL7A1_HUMAN: Alpha-aminoadipic semialdehyde dehydrogenase; Alpha-AASA	158.927	58144.2	6.62879	3	6.171e-05	3	395900	1188000	ALD4 : Mitochondrial aldehyde dehydrogenase	30
312A	jgi|Mucci2|117344|gw1.04.111.1	gi|74582210|sp|O59711.1	LYS9_SCHPO: Saccharopine dehydrogenase [NADP(+), L-glutamate-forming]	169.23	50246.8	7.23684	4	0.0006647	2.5	368800	933300	LYS9 : Saccharopine dehydrogenase (NADP+, L-glutamate-forming)	54
312B	jgi|Mucci2|112503|Genemark1.8266_g	gi|294862544|sp|P49419.5	AL7A1_HUMAN: Alpha-aminoadipic semialdehyde dehydrogenase; Alpha-AASA	103.287	58144.2	8.90152	4	0.0006647	2.5	368800	933300	ALD4 : Mitochondrial aldehyde dehydrogenase	30
316	jgi|Mucci2|114397|Genemark1.10160_g	gi|12230023|sp|O74286.1	ENO_CUNEL: Enolase; 2-phospho-D-glycerate hydro-lyase	231.427	46963.2	21.709	6	0.0004755	1.8	1401000	2493000	ENO1 : Enolase I	72
317	jgi|Mucci2|114431|Genemark1.10194_g	gi|122107065|sp|Q17M80.1	MMSA_AEDAE: Probable methylmalonate-semialdehyde dehydrogenase	202.04	57854.3	13.7143	5	0.003	1.8	1120000	2055000	ALD4 : Mitochondrial aldehyde dehydrogenase	29
318	jgi|Mucci2|114955|Genemark1.10718_g	gi|121805180|sp|Q2UPZ7.1	DNPEP_ASPOR: Aspartyl aminopeptidase (DAP)	230.237	52488.1	9.22432	4	0.0001412	4.1	425000	1747000	APE4 : Cytoplasmic aspartyl aminopeptidase that may also function in the vacuole	49
395	jgi|Mucci2|110760|Genemark1.6523_g	gi|172052453|sp|A6QP15.1	HOT_BOVIN: Hydroxyacid-oxoacid transhydrogenase, mitochondrial	108.52	51491.2	12.3932	4	0.003	2.4	1758000	4236000	ADH4 : Alcohol dehydrogenase isoenzyme type IV	27
518	jgi|Mucci2|104071|Mucci1.FSI_estExt_fgeneshMC_kg.C_130033	gi|30580445|sp|Q96UF1.1	G3P3_MUCCL: Glyceraldehyde-3-phosphate dehydrogenase 3 (GAPDH)	161.98	36154.6	14.6341	4	4.051e-05	2.7	2600000	7012000	TDH3 : Glyceraldehyde-3-phosphate dehydrogenase, isozyme 3, involved in glycolysis and gluconeogenesis	70
584	jgi|Mucci2|108959|Genemark1.4722_g	gi|44888975|sp|P53444.2	ALF_NEUCR: Fructose-bisphosphate aldolase; FBP aldolase	160.113	39348.5	20.4482	6	2.846e-06	3.8	357200	1359000	FBA1 : Fructose 1,6-bisphosphate aldolase	61
585	jgi|Mucci2|110046|Genemark1.5809_g	gi|3914413|sp|P90513.1	PSA3_ACACA: Proteasome subunit alpha type-3	56.96	27678	18.3267	3	1.094e-05	1.7	2203000	3770000	PRE10 : Alpha 7 subunit of the 20S proteasome	57
1157	jgi|Mucci2|111681|Genemark1.7444_g	gi|3914998|sp|O04996.3	SODC_SOLCS: Superoxide dismutase [Cu-Zn]	71.23	15547.9	7.0922	1	0.0001104	1.7	7148000	12440000	SOD1 : Cytosolic copper-zinc superoxide dismutase	61
1251	jgi|Mucci2|108573|Genemark1.4336_g	gi|14285475|sp|O74225.1	HSP88_NEUCR: Heat shock protein hsp88	175.087	85100.7	9.05563	6	0.001	1.7	596900	1034000	SSE1 : ATPase that is a component of the heat shock protein Hsp90 chaperone complex	46
1252	jgi|Mucci2|108573|Genemark1.4336_g	gi|14285475|sp|O74225.1	HSP88_NEUCR: Heat shock protein hsp88	159.445	85100.7	9.57309	6	0.002	2.1	948600	1983000	SSE1 : ATPase that is a component of the heat shock protein Hsp90 chaperone complex	46
1259	jgi|Mucci2|109398|Genemark1.5161_g	gi|189027294|sp|A8NR45.1	ACEA_COPC7: Isocitrate lyase (ICL; Isocitrase)	311.58	58997.7	15.4851	8	0.016	1.7	2563000	4453000	ICL1 : Isocitrate lyase	56
1273	jgi|Mucci2|104068|Mucci1.FSI_estExt_fgeneshMC_kg.C_10396	gi|30580446|sp|Q96UF2.1	G3P2_MUCCL: Glyceraldehyde-3-phosphate dehydrogenase 2 (GAPDH)	73.57	35841.4	7.69231	2	0.29	1.6	1613000	2508000	TDH3 : Glyceraldehyde-3-phosphate dehydrogenase, isozyme 3, involved in glycolysis and gluconeogenesis	69
